# Supplementary material for: Dysregulation of extracellular matrix and Lysyl Oxidase in Ehlers-Danlos syndrome type IV skin fibroblasts
Source: Orphanet J Rare Dis. 2024 Jan 5;19:9. doi: 10.1186/s13023-023-03007-7 (PMC10768281; doi:10.1186/s13023-023-03007-7)
Supplement: Supplementary file 1 — Supplemental Table A [file 13023_2023_3007_MOESM1_ESM.xlsx]

## Sheet: All Proteins Sig
Supplemental Table A
	Protein Symbol	Mean WT Fibroblasts	Mean vEDS Fibroblasts	Student's T-test p-value WTF_vEDSF	Student's T-test Difference WT Fibroblasts_vEDS Fibroblasts
	POLDIP3	17.6433	22.7485	0.00445723	-5.10515
	GTF3C5	16.9603	21.9838	0.0415734	-5.02346
	CAP2	20.3999	25.2081	0.000848537	-4.80819
	TENM2	18.2573	22.1831	0.00879013	-3.92578
	LCP1	16.6387	20.5313	0.00823714	-3.89265
	PTGFRN	21.5959	25.4488	0.000493443	-3.85289
	CDH13	21.0535	24.7644	0.00258386	-3.71085
	COL8A1	21.8813	25.4779	0.00725154	-3.59667
	SUFU	16.1917	19.6772	0.0388348	-3.48551
	MDC1	16.5764	19.9808	0.021676	-3.40441
	PDZD8	14.7856	18.0364	0.0204182	-3.25086
	HEXIM1	18.4148	21.5912	0.0363878	-3.17644
	NCK2	18.0592	21.2185	0.00226993	-3.15936
	ARL6IP4	19.4013	22.4326	0.0180846	-3.03129
	H1-1	18.4035	21.4286	0.0175116	-3.02507
	AMPH	20.9206	23.9404	0.0199979	-3.01985
	DMAP1	16.8049	19.8208	0.0149315	-3.01592
	LOXL2	21.3768	24.3698	0.00770873	-2.99303
	PAPOLA	17.9644	20.9362	0.0105484	-2.97185
	COL12A1	28.8324	31.74	0.00319229	-2.90756
	ENPP1	21.8315	24.7325	0.0158431	-2.90091
	GSTM1	19.9785	22.8199	0.0134022	-2.84134
	COL2A1	22.7543	25.5778	0.00553997	-2.82353
	POSTN	24.6622	27.4616	0.000497846	-2.79939
	SLC1A4	20.8752	23.6699	0.00396476	-2.79473
	NCAM1	19.8543	22.6342	0.0223159	-2.77992
	STMN1	25.8663	28.6387	0.000360207	-2.77233
	CDH11	22.1985	24.9629	0.0291154	-2.76436
	COL5A2	23.6983	26.4278	0.00971629	-2.72957
	SARNP	23.6667	26.3844	0.0273208	-2.71772
	KIF3B	16.8364	19.4969	0.0168369	-2.66054
	RAB2B	15.9047	18.528	0.0470291	-2.62336
	SELENOH	20.1081	22.7112	0.00291815	-2.60314
	SEMA7A	22.2019	24.7787	0.0156	-2.57675
	BGN	21.8821	24.4538	0.0201783	-2.57164
	ROBO1	15.8497	18.4212	0.0151067	-2.57158
	ZFP36L1	20.5002	23.0668	0.00110382	-2.56656
	TRPS1	17.4315	19.9362	0.0163506	-2.50472
	WBP11	20.5515	23.0204	0.0219621	-2.46892
	ZRANB2	20.9621	23.3668	0.00525839	-2.40468
	ITGA11	25.6824	28.0738	0.00251815	-2.39139
	CDK9	16.7072	19.0977	0.0120671	-2.39054
	NT5C	20.209	22.5938	0.0486833	-2.38472
	IRF2BP2	19.9106	22.2877	0.00107508	-2.37708
	CTNNA2	18.4571	20.8065	0.0487403	-2.34938
	TMPO	21.2268	23.5694	0.00196424	-2.34258
	C11orf98	20.2523	22.5842	0.000829814	-2.33188
	RCC2	23.9455	26.2712	0.00459797	-2.32565
	DDX25	22.3061	24.5487	0.0327067	-2.2426
	HMGB3	22.0494	24.282	0.0131196	-2.23258
	KHDRBS3	19.3507	21.5652	0.0489257	-2.21447
	PHF3	16.9377	19.1483	0.0175711	-2.21061
	SPHK1	19.1054	21.2732	0.0065915	-2.16776
	SMC6	16.0061	18.1452	0.0110417	-2.13904
	PTK7	25.9705	28.1045	0.00262997	-2.13409
	SUGP2	20.8702	22.9846	0.0127853	-2.11445
	SDC1	22.6529	24.7633	0.00242225	-2.11034
	FBLIM1	23.6357	25.7382	0.00880763	-2.10251
	PCNP	22.9489	25.0456	0.00356165	-2.09673
	FLRT2	17.5268	19.6227	0.0178995	-2.09594
	RXRA	14.4832	16.5747	0.0366693	-2.0915
	GAS1	17.7465	19.8249	0.0257833	-2.07836
	STAG2	17.0951	19.1605	0.0102777	-2.06532
	NOLC1	20.6707	22.7317	0.00626849	-2.06094
	NES	24.552	26.6052	0.00116212	-2.05318
	GNG2	21.6565	23.7044	0.0106669	-2.04786
	NHSL2	19.5998	21.6208	0.00693674	-2.02096
	COL3A1	27.3662	29.3848	4.3e-05	-2.01863
	H1FX	21.9941	24.0007	0.00523587	-2.00657
	PAWR	20.2852	22.2834	0.0214794	-1.99812
	GTF2F1	19.1573	21.1532	0.0306591	-1.99597
	PSPH	24.6893	26.6834	0.00400943	-1.99415
	COL5A1	23.872	25.8642	0.00349496	-1.9922
	HMGB1	25.9124	27.8964	0.00144593	-1.98404
	TAGLN	29.3399	31.3109	0.000447713	-1.97105
	RBM14	24.9263	26.8973	0.00223855	-1.97097
	ATF7IP	18.9382	20.9037	0.0434706	-1.96548
	FRMD4A	16.7113	18.6682	0.046893	-1.95692
	SNW1	21.0991	23.0396	0.0345584	-1.94046
	YTHDF2	20.1153	22.0537	0.030003	-1.93835
	COL1A1	30.6518	32.5883	0.00886803	-1.93653
	ASNS	25.9914	27.9262	0.00965773	-1.93484
	CTNNB1	25.6265	27.5524	0.00305096	-1.92595
	CFDP1	21.6773	23.5946	0.0110014	-1.91726
	C7orf50	22.8149	24.7184	0.014767	-1.90351
	TOX4	20.0486	21.9469	0.0181283	-1.89835
	BTF3	19.851	21.7481	0.0137739	-1.89715
	COL1A2	29.4026	31.2969	0.0132888	-1.89422
	MYO1D	27.115	28.9909	0.00335701	-1.87594
	H2AFZ	23.3499	25.222	0.020719	-1.87212
	GTF2E1	17.2163	19.0726	0.0260453	-1.85634
	CEMIP2	21.6669	23.5197	0.00254181	-1.85287
	CCN2	24.4745	26.3113	0.00323558	-1.83679
	CDV3	24.1052	25.9381	0.0067504	-1.83291
	LSM14A	21.4296	23.2544	0.0186476	-1.82483
	LIMD1	18.8923	20.7134	0.0129916	-1.82111
	ATXN2L	24.1832	25.9933	0.0108511	-1.81005
	LPIN1	16.8611	18.6575	0.0451688	-1.79648
	SLC9A3R2	19.1323	20.924	0.0320293	-1.79173
	TMEM119	25.4545	27.2399	0.00477897	-1.78538
	PTMS	23.9177	25.7024	0.00555108	-1.7847
	TMPO	24.0201	25.7943	0.0369057	-1.77413
	ARHGDIB	21.3533	23.1217	0.00380259	-1.76838
	RPRD2	19.236	21.0017	0.000277624	-1.76565
	PPP1R10	19.3386	21.1013	0.0207265	-1.76263
	SLC2A1	21.4542	23.2122	0.00397698	-1.758
	NUP153	22.8464	24.6038	0.00527238	-1.75746
	TCOF1	22.508	24.2571	0.0335183	-1.74908
	HIST1H1B	28.271	30.0138	0.00159418	-1.74283
	SMC5	19.2731	21.0123	0.00947249	-1.73921
	TGFB1I1	24.1465	25.8848	0.0404256	-1.73837
	RFC1	18.1777	19.9087	0.00595013	-1.73102
	EVA1A	21.5916	23.3162	0.00511638	-1.72464
	BCL7C	20.7894	22.4988	0.0186432	-1.70941
	DEK	24.7288	26.4334	0.00525191	-1.70455
	MIOS	20.1312	21.8257	0.00314193	-1.69446
	WNT5A	19.9348	21.629	0.0158623	-1.69418
	HEATR6	18.0878	19.7804	0.0119269	-1.69256
	RBM4	21.3326	23.0224	0.00502477	-1.68983
	RPRD1A	18.7274	20.4133	0.0232316	-1.68589
	SORCS2	20.2443	21.9293	0.00923848	-1.68499
	EXOSC10	20.6829	22.3583	0.00672946	-1.67539
	NELFA	16.9594	18.6258	0.0122947	-1.66634
	RBM15	20.4727	22.1316	0.024834	-1.65884
	ZNF512	20.0991	21.7569	0.00515016	-1.65778
	ZC3HC1	20.3329	21.9899	0.0160236	-1.65702
	ARFGAP3	23.159	24.8159	0.00145828	-1.65694
	CSRP2	24.2164	25.8684	0.0371054	-1.65197
	OBSL1	18.6251	20.2765	0.0180763	-1.65144
	JPT2	24.5969	26.2396	0.00583212	-1.64265
	CTH	17.187	18.8232	0.0329286	-1.63625
	NSA2	21.6626	23.2981	0.0092676	-1.63549
	GTPBP6	16.21	17.8393	0.0212489	-1.62931
	MYO1G	22.6093	24.2343	0.00151155	-1.62501
	CCN1	21.3495	22.9729	0.046444	-1.62345
	XRCC1	20.5717	22.1939	0.00398109	-1.62225
	PSIP1	22.8797	24.5012	0.0337221	-1.62143
	IVNS1ABP	21.5039	23.1148	0.0155779	-1.61081
	MTA1	21.6757	23.2832	0.00120768	-1.60749
	NASP	23.3028	24.906	0.00561859	-1.60324
	NELFE	19.9958	21.588	0.0380409	-1.59216
	CSRP1	24.5779	26.1685	0.0211342	-1.59063
	RPUSD2	16.1826	17.7707	0.0404935	-1.58816
	BCAR1	20.1989	21.7853	0.0425432	-1.58638
	ATRX	15.9044	17.4886	0.00259963	-1.58413
	UTP14A	21.7664	23.3485	0.0125098	-1.58209
	CREB1	21.6826	23.2613	0.00455911	-1.57862
	LIG3	21.8064	23.3843	0.018945	-1.57793
	FZD2	21.8227	23.391	0.0314711	-1.56827
	ACAT2	24.4123	25.9743	0.00993728	-1.56204
	HIST1H1E	28.1864	29.7436	0.000457444	-1.55723
	LOXL4	23.178	24.7311	0.0282598	-1.55309
	RBM42	19.6158	21.167	0.000463294	-1.55122
	XRN2	23.1994	24.7492	0.0112082	-1.54978
	APEX1	25.929	27.4771	0.044796	-1.54816
	SLC7A5	23.724	25.2706	0.018519	-1.54651
	PRPF40A	22.8766	24.4153	0.0452652	-1.53867
	YTHDF3	22.1034	23.6415	0.00916199	-1.53815
	RBM10	21.448	22.9846	0.00573945	-1.53662
	FLYWCH2	20.559	22.0874	0.00168182	-1.52845
	DHX16	19.9583	21.4867	0.00826157	-1.52837
	MTHFD2	22.7995	24.3204	0.0144344	-1.52098
	IGFBP7	24.7516	26.2699	0.000988946	-1.51835
	ZNF598	20.3006	21.8183	0.00578091	-1.51771
	HMGB2	24.1448	25.6608	0.000203854	-1.51603
	WIPF1	22.7681	24.2833	0.00587742	-1.51522
	FDFT1	22.5073	24.0213	0.0349991	-1.51406
	PAFAH1B3	25.2143	26.725	0.0022738	-1.51079
	EPHA2	20.405	21.9154	0.0272728	-1.51035
	SMARCB1	21.267	22.776	0.0485312	-1.50898
	TK2	21.3604	22.8686	0.0353489	-1.50812
	WDR46	18.0481	19.5518	0.0121724	-1.50377
	PCOLCE	25.9967	27.4976	0.00396693	-1.50092
	BCLAF1	23.6139	25.1065	0.00300438	-1.49254
	SLC1A5	25.8939	27.3842	0.0159464	-1.49038
	HCFC1	23.6359	25.1234	0.00921274	-1.48743
	FAU	26.4041	27.8884	0.00134919	-1.48436
	SLC38A2	23.3847	24.8675	0.0203786	-1.48281
	SREK1	20.853	22.3292	0.0215616	-1.47621
	RPL22L1	21.0567	22.5261	0.013421	-1.46938
	SPATS2L	23.2776	24.7458	0.0116453	-1.46823
	HTATSF1	19.8677	21.3311	0.0419901	-1.46343
	PPP4R2	19.8715	21.3346	0.00759861	-1.46313
	H4C1	31.7542	33.217	0.0247602	-1.46277
	HNRNPA0	24.7284	26.1897	0.00863139	-1.46133
	CIRBP	22.6678	24.1286	0.0169683	-1.46079
	HNRNPLL	21.9741	23.4217	0.00959515	-1.44758
	PHAX	20.2111	21.6523	0.0201377	-1.44119
	ASF1A	19.0954	20.5341	0.0190278	-1.4387
	EIF1AD	17.9435	19.3817	0.00591213	-1.43821
	SERPINH1	30.7763	32.211	0.00448196	-1.43476
	UBXN7	21.3946	22.8289	0.0362196	-1.43434
	MAVS	23.5832	25.0146	0.028407	-1.43144
	SYNC	23.4663	24.8973	0.00194998	-1.43103
	NUFIP2	19.5982	21.0266	0.0296775	-1.42832
	RIOK2	20.6188	22.0455	0.0135244	-1.42676
	CDH2	22.3714	23.7972	0.0423635	-1.42574
	PPP1R8	21.0925	22.5153	0.0207652	-1.42275
	DPH1	19.2576	20.6773	0.0399488	-1.4197
	MOV10	22.8698	24.288	0.0442845	-1.41824
	PTPN12	21.9273	23.3433	0.0126765	-1.41603
	SART1	22.8373	24.2528	0.00258906	-1.41554
	IRF2BPL	21.3836	22.7958	0.00410468	-1.41223
	THRAP3	25.2812	26.6927	0.00178107	-1.41152
	UBAP2L	25.0211	26.4297	0.000205183	-1.40856
	NOB1	21.7128	23.121	0.0283766	-1.40821
	RPL38	24.8066	26.2135	0.00140856	-1.40687
	DCTPP1	22.1992	23.605	0.024271	-1.40582
	NUMA1	25.0311	26.429	0.000907479	-1.39793
	BAG4	19.1057	20.5036	0.0187812	-1.3979
	SRSF1	26.9944	28.3879	0.00637115	-1.39349
	CNN2	27.4855	28.8775	0.0191066	-1.392
	NCAPD2	22.5433	23.9352	0.00223868	-1.39196
	NFYC	20.2706	21.6511	0.0173578	-1.38051
	FGFR1OP	17.1154	18.4941	0.0218867	-1.37871
	MCM5	25.1122	26.4869	0.00499569	-1.37475
	FYTTD1	20.917	22.2915	0.0329246	-1.37448
	INTS5	19.5487	20.9089	0.0141104	-1.36017
	CCAR2	24.6207	25.9778	0.00679771	-1.35709
	JPT1	23.7269	25.0793	0.0184982	-1.35238
	MEPCE	18.5618	19.9065	0.0338809	-1.34466
	CBX5	22.1954	23.5399	0.00894551	-1.34458
	SSRP1	24.4724	25.815	0.0117227	-1.34259
	MRI1	21.8603	23.2028	0.0192365	-1.3425
	RFC4	22.6341	23.9715	0.0466823	-1.33742
	TMEM237	20.2336	21.5704	0.0480299	-1.33678
	INTS7	19.049	20.3857	0.0211478	-1.33673
	HNRNPA2B1	29.0257	30.3619	0.00230041	-1.33618
	DDX21	24.8431	26.1792	0.0098804	-1.33612
	SCAF4	20.2185	21.5545	4.92e-05	-1.33602
	EXOSC7	22.181	23.5157	0.00140071	-1.33478
	ARHGEF2	24.9188	26.252	0.0429947	-1.33318
	SUPT16H	25.3593	26.6905	0.00455052	-1.33124
	FUBP1	26.7708	28.0963	0.00025261	-1.32558
	HIST1H2BK	28.628	29.9529	0.00551095	-1.32491
	UBTF	23.1627	24.4861	3.36e-05	-1.32346
	LEO1	18.5233	19.8462	0.0324985	-1.32285
	SGCD	24.8986	26.2198	0.0278028	-1.32115
	TRA2B	23.6173	24.9345	0.00837576	-1.31715
	NCAPG	23.4357	24.7514	0.0334634	-1.31563
	YBX3	24.7077	26.023	0.0065433	-1.31528
	CALD1	29.078	30.3886	0.0188615	-1.31066
	CDC5L	23.556	24.8647	0.00338488	-1.30865
	TCEA1	23.8515	25.16	0.00292814	-1.30849
	SRSF6	24.5979	25.9055	0.00811364	-1.30761
	BAP18	23.1018	24.406	0.00312479	-1.30422
	PZP	24.7042	26.008	0.0378462	-1.30385
	IFITM3	22.2848	23.5868	0.0494423	-1.30195
	QKI	24.6575	25.9579	0.0124984	-1.3004
	DIS3	23.2242	24.522	0.0113629	-1.2978
	FUS	25.0385	26.3336	0.0108351	-1.29512
	RIOK1	20.0661	21.3584	0.00639576	-1.29222
	SERBP1	24.5916	25.8838	0.011776	-1.29222
	MSH6	25.8143	27.1065	0.00198524	-1.2922
	MTMR6	21.8651	23.1558	0.00127719	-1.29074
	SARM1	21.3538	22.6444	0.012825	-1.29059
	BMS1	20.2613	21.5455	0.0176692	-1.28418
	POTEF	24.7193	26.0033	0.0339368	-1.28404
	ACIN1	24.295	25.5738	0.0109171	-1.27874
	COL15A1	23.4003	24.6674	0.0164001	-1.26715
	ALYREF	24.1742	25.4404	0.00357458	-1.26616
	MAP7D1	22.7572	24.023	0.0402092	-1.26571
	DPF2	20.4765	21.7415	0.0216779	-1.26505
	ZNF326	22.5693	23.8336	0.0379936	-1.26433
	SF3B6	22.3054	23.5687	0.0289694	-1.26331
	PTPN13	21.9679	23.2309	0.00188393	-1.26302
	SERPINB9	20.9931	22.2503	0.0377539	-1.2572
	EMG1	22.4455	23.7022	0.00429302	-1.25669
	CTNND1	25.9826	27.239	0.0033711	-1.25643
	GIGYF2	22.4927	23.749	0.0402983	-1.25628
	HSPG2	29.1578	30.4138	0.00876151	-1.25598
	PNN	22.5379	23.7892	0.00937686	-1.25135
	SLC3A2	26.3354	27.5857	0.00488248	-1.25023
	FAM192A	20.6271	21.8687	0.00127227	-1.24155
	YBX1	26.9702	28.2072	0.00139511	-1.23699
	SMARCE1	21.7542	22.9908	0.0137184	-1.23665
	ASMTL	21.8554	23.085	0.00834204	-1.2296
	LUC7L2	24.0726	25.2994	0.0199555	-1.22687
	MAP7D3	19.6016	20.8285	0.0488359	-1.22682
	MRTO4	25.794	27.0189	0.0414395	-1.22491
	PNO1	22.6318	23.856	0.0178316	-1.22425
	SRRM1	21.6532	22.8761	0.00644422	-1.22295
	NEDD1	19.9931	21.2131	0.0227938	-1.21998
	CNOT2	22.5098	23.7234	0.00380116	-1.2136
	GRWD1	23.3843	24.5951	0.00093358	-1.21085
	VCPIP1	24.5105	25.7207	0.0059887	-1.21024
	NSUN5	19.2184	20.4273	0.0159695	-1.20883
	SRRM2	25.8288	27.0327	0.0182725	-1.20393
	SUB1	26.0064	27.2074	0.00228594	-1.20098
	PHGDH	28.8196	30.0195	0.00578734	-1.1999
	LARP4	21.5368	22.7328	0.0441987	-1.19599
	SASH1	21.9899	23.1858	0.00259824	-1.19594
	AHCTF1	22.2959	23.4915	0.010497	-1.19557
	ATXN10	25.1761	26.3712	0.0215829	-1.19512
	MCM3	25.1193	26.3106	0.0204025	-1.19129
	PYCR1	24.1327	25.3223	0.0111102	-1.18964
	CDK1	20.4291	21.6168	0.0359348	-1.18765
	MAGOH	24.0536	25.2395	0.0125702	-1.18595
	G3BP1	25.7753	26.9539	0.0284394	-1.17855
	NDST1	21.7279	22.9058	0.0284065	-1.17796
	SRP9	24.6293	25.8056	0.0056629	-1.17636
	NUP214	22.6446	23.8188	0.00874855	-1.17417
	LMCD1	24.9006	26.0741	0.0358663	-1.17353
	PFAS	25.4079	26.5807	0.00307875	-1.17277
	HIST1H2BJ	27.2847	28.4563	0.00175579	-1.17155
	PRRX1	23.9481	25.1174	0.0110214	-1.16929
	COL4A1	20.3373	21.5036	0.024587	-1.16625
	ZC3HAV1	25.0937	26.2567	0.0251424	-1.16301
	THBS1	29.9087	31.0712	0.0271289	-1.16252
	CD36	24.5268	25.6891	0.00998608	-1.16226
	CCDC124	23.8313	24.9889	0.0053395	-1.15755
	STAG1	19.9678	21.1189	0.0252177	-1.15104
	SET	25.734	26.8835	0.0100503	-1.14949
	XPO5	22.5155	23.6623	0.0206181	-1.14685
	FN1	33.2619	34.4036	0.00338905	-1.14168
	PPP4R3A	21.5416	22.681	0.0372725	-1.13948
	RCC1	25.0894	26.2208	0.00191193	-1.13136
	RBM39	25.4904	26.6215	0.0302959	-1.13113
	DCK	21.6441	22.775	0.0132262	-1.1309
	NIFK	21.4916	22.622	0.0147408	-1.13044
	SNRPA1	25.4932	26.618	0.00149545	-1.12478
	ISLR	24.7534	25.8775	0.0306158	-1.12407
	IK	21.9793	23.1028	0.00283957	-1.12345
	GLUL	23.3832	24.4983	0.00293615	-1.11512
	TRIM28	26.8094	27.9245	0.0333569	-1.1151
	LRRC8C	19.2913	20.405	0.0319132	-1.1137
	CNN3	27.199	28.3124	0.0259651	-1.11345
	U2SURP	22.501	23.6139	0.0053465	-1.1129
	PDAP1	25.8421	26.9536	0.000906744	-1.1115
	RTF2	21.3103	22.4193	0.0250606	-1.10905
	ZC3H15	23.0455	24.1504	0.00833882	-1.10489
	MAP4	29.2256	30.3302	0.0252556	-1.10458
	DPY30	21.7875	22.8912	0.00049052	-1.10375
	LMNB1	26.9186	28.0216	0.00408192	-1.10292
	PPIG	22.3237	23.4262	0.0363681	-1.10253
	MACROD1	20.4951	21.5971	0.039501	-1.10201
	PUF60	25.6045	26.7063	0.00868164	-1.10179
	SRSF2	25.4694	26.5704	0.0140399	-1.101
	LRRC15	27.0706	28.168	0.0231967	-1.09742
	SMC2	24.3167	25.4133	0.025672	-1.09668
	HNRNPAB	25.4499	26.5466	0.0112326	-1.09667
	PTBP1	26.3539	27.45	0.0236462	-1.09612
	PRPF19	25.4331	26.5279	0.0318831	-1.09478
	TIAL1	23.687	24.7818	0.0469867	-1.09476
	RAD21	23.3275	24.4223	0.0135373	-1.09474
	RFC2	21.9095	22.9984	0.00960591	-1.08889
	EIF4H	26.3548	27.4427	0.0167871	-1.08788
	PARP1	25.7286	26.8142	2.28e-05	-1.08564
	TNS1	25.8902	26.9745	0.00419016	-1.08428
	SRSF5	20.7385	21.8202	0.00769465	-1.08166
	API5	25.3801	26.4617	0.0289302	-1.08161
	IMPDH1	23.4679	24.5473	0.0186923	-1.0794
	HNRNPA3	27.5137	28.5918	0.0283702	-1.07805
	PUM1	21.1301	22.2081	1.04e-05	-1.078
	TPRKB	21.4194	22.4973	0.0371269	-1.07795
	MCM4	24.6499	25.7246	0.0446181	-1.07471
	PPP1R12A	26.1121	27.1829	0.00421403	-1.07082
	PDLIM7	27.5641	28.6313	0.0286237	-1.06717
	FARP1	25.3276	26.3945	0.0175289	-1.06684
	WDR41	21.0265	22.0913	0.00801718	-1.06481
	PRRC2C	23.8883	24.9505	0.0197595	-1.06212
	NCBP1	23.1456	24.2052	0.0209995	-1.05964
	NOL9	20.4825	21.5417	0.043599	-1.0592
	SF1	24.5526	25.611	0.0412702	-1.0584
	FAM114A2	22.9276	23.9844	0.0449481	-1.05685
	MSH2	21.7179	22.7745	0.00338891	-1.05666
	GTF2F2	20.9195	21.9738	0.0346925	-1.05428
	FAR1	22.3398	23.3919	0.0426611	-1.05208
	BTF3L4	21.9195	22.9688	0.0260194	-1.04929
	MED25	20.6584	21.7073	0.0170859	-1.04891
	PHF5A	24.1944	25.2431	0.0409891	-1.04868
	RBFOX2	22.3197	23.3666	0.0170978	-1.04693
	LUC7L3	22.8737	23.9197	0.0120921	-1.04598
	PPT1	23.8241	24.8693	0.0184547	-1.04514
	RBBP4	23.2279	24.2729	0.00973082	-1.04498
	ZNF346	21.0265	22.07	0.0338262	-1.0435
	SAFB	23.9313	24.9724	0.00437033	-1.04106
	SF3A1	25.0657	26.1047	0.0265644	-1.03902
	NCBP2	22.1962	23.2332	0.00369198	-1.03692
	SF3B4	22.9607	23.9927	0.00264043	-1.03201
	CPSF6	23.7678	24.7993	0.0364187	-1.03155
	CHAMP1	20.2621	21.2926	0.00967941	-1.03056
	THUMPD1	22.8953	23.9223	0.00999119	-1.02698
	RPL39	25.6924	26.7191	0.0467708	-1.02672
	SAFB2	22.542	23.5635	0.039624	-1.0215
	CSPG4	26.3512	27.3704	0.00907607	-1.01918
	RING1	21.2725	22.2893	0.0212314	-1.01677
	ACTL6A	24.7157	25.7315	0.0127833	-1.0158
	SF3B2	25.5652	26.5766	0.00108021	-1.01144
	MAGED2	25.0766	26.0872	0.029833	-1.01062
	PPP1R18	25.3857	26.3957	0.026231	-1.01001
	CRIP2	24.3186	25.3258	0.00921776	-1.00721
	DDX39B	26.0731	27.0777	0.0131256	-1.00464
	PLCG1	22.9804	23.9847	0.00226334	-1.00422
	HNRNPC	28.7769	29.7802	0.0092488	-1.00327
	EIF4E2	20.3524	21.35	0.00734211	-0.997642
	SF3A3	24.2352	25.227	0.00340749	-0.991741
	EXOSC6	22.7486	23.7374	0.0209849	-0.988825
	SUGT1	25.4741	26.4627	0.021935	-0.988642
	LIMA1	27.2517	28.2373	0.0062107	-0.985634
	GEMIN5	21.4064	22.3892	0.00988359	-0.982793
	MARCKS	27.363	28.3429	0.0220195	-0.979908
	INTS13	20.6472	21.6266	0.0463847	-0.979387
	HSPB11	22.3182	23.2975	0.0190918	-0.97931
	COG4	22.322	23.3008	0.0429455	-0.978871
	COL6A3	31.5888	32.5656	0.00939465	-0.976838
	SLC35E1	19.954	20.9283	0.0393882	-0.97436
	RRP9	22.5919	23.5636	0.0028778	-0.971773
	DDX42	25.0747	26.0432	0.0077918	-0.968505
	DDX18	23.3365	24.3031	0.00316024	-0.966594
	SRSF7	25.8997	26.8647	0.0106284	-0.965068
	EHD3	23.3301	24.2932	0.0350502	-0.96307
	GOLGA5	23.4049	24.3635	0.0370021	-0.958639
	NUBP2	22.147	23.1049	0.0259244	-0.957914
	TCERG1	23.942	24.8978	0.0353281	-0.955849
	SF3B1	27.1256	28.0811	0.0028472	-0.955448
	HYOU1	27.4509	28.4	0.0168635	-0.94906
	SNRPD3	26.6905	27.6357	0.0183502	-0.945156
	EIF6	26.6488	27.5931	0.0432875	-0.944282
	STRN	21.9719	22.9152	0.00206081	-0.943275
	MXRA5	26.4682	27.4083	0.0293173	-0.940128
	DNAJC8	21.9512	22.8905	0.00271535	-0.939289
	FRG1	21.8306	22.7675	0.0131185	-0.936927
	LRRC59	28.0976	29.0334	0.012995	-0.935724
	TP53BP1	24.5487	25.4837	0.0330046	-0.935002
	RRS1	23.0757	24.0104	0.0157221	-0.934685
	CEP170	24.1035	25.0337	0.00701428	-0.930188
	CCAR1	23.6855	24.613	0.0196696	-0.927556
	AKT1S1	22.2765	23.2005	0.00454452	-0.924013
	HSPA1A	28.2488	29.1724	0.000599092	-0.923555
	DAB2IP	19.3528	20.2762	0.0327042	-0.923401
	RPAP3	23.1701	24.0931	0.0122096	-0.922996
	ELAVL1	26.7644	27.6864	0.000240791	-0.922037
	INTS2	20.9015	21.8227	0.0280066	-0.921131
	EXOSC1	22.2665	23.1873	0.0273875	-0.920747
	RPS23	27.1588	28.0781	0.00750105	-0.919311
	GNAI3	25.1506	26.0694	0.00948276	-0.918765
	SNRNP70	26.1946	27.1115	1.68e-05	-0.916879
	PRMT1	26.8721	27.7879	0.048972	-0.915849
	MCM7	24.0373	24.9501	0.0417034	-0.912798
	NAT10	24.1629	25.0749	0.0123096	-0.912018
	DUT	24.7926	25.704	0.0102085	-0.911377
	NUP43	23.5474	24.4579	0.0176223	-0.910481
	COIL	20.609	21.5171	0.0312118	-0.908088
	COL16A1	23.7666	24.674	0.0156236	-0.907381
	L3HYPDH	24.143	25.0452	0.031231	-0.902229
	OSTC	25.6079	26.5099	0.0188705	-0.901936
	RANBP2	25.0684	25.9657	0.0315257	-0.897252
	HNRNPR	26.9314	27.8256	0.0230803	-0.894178
	GNL3	24.2058	25.0976	0.00688912	-0.89175
	RBM8A	24.009	24.9004	0.0397045	-0.891439
	YIPF4	22.6137	23.5045	0.0400471	-0.890804
	SRPK1	20.8982	21.7872	0.0163607	-0.889021
	ILF2	27.9508	28.8384	0.00147068	-0.887546
	MIA2	23.9843	24.8717	0.00164325	-0.887444
	DYNC1LI1	25.2158	26.1012	0.00911031	-0.885446
	DCUN1D5	26.1336	27.0189	0.0269145	-0.885302
	LIMS1	24.5537	25.4371	0.0177158	-0.883414
	ADAR	25.0169	25.9002	0.0189258	-0.88327
	RPL30	26.9195	27.8022	0.012647	-0.882712
	TBL3	23.272	24.1545	0.0421702	-0.882457
	LSM4	23.2206	24.1014	0.0465945	-0.88085
	SNRPB	27.0618	27.94	0.0333179	-0.878224
	RPL37A	25.5441	26.422	0.0217886	-0.877921
	POP1	22.8633	23.7352	0.0349712	-0.871906
	SORBS3	24.5066	25.3778	0.00352487	-0.871241
	KDM1A	22.9139	23.7846	0.0152142	-0.870655
	NTPCR	24.2343	25.1045	0.0221712	-0.870207
	MYL9	26.1366	27.0027	0.0266551	-0.866054
	SNRNP200	26.9788	27.8432	0.0340729	-0.864402
	NXF1	22.1189	22.9832	0.0429141	-0.864329
	RPL34	26.8006	27.6626	0.00631882	-0.861948
	TBC1D5	24.0997	24.9611	0.0420273	-0.861348
	RPS5	26.9859	27.8463	0.027933	-0.860418
	SMARCC2	21.7462	22.6053	0.0189669	-0.859093
	SERPINB2	21.1946	22.0515	0.0409235	-0.85686
	POLR2A	23.6748	24.5315	0.0238676	-0.856608
	PARG	20.5258	21.3822	0.00451642	-0.856406
	MTDH	26.7515	27.6068	0.00374699	-0.855274
	PPM1G	24.0295	24.8834	0.0086694	-0.853947
	KLC4	21.1039	21.9578	0.0120289	-0.853944
	SSH1	20.6652	21.5188	0.00800203	-0.853563
	EML4	25.4424	26.2936	0.0101608	-0.851196
	RPL24	28.1659	29.0158	0.0270955	-0.849823
	AP4B1	19.9923	20.842	0.0122588	-0.849699
	PPP1R9B	23.437	24.2814	0.0372185	-0.844483
	SNRPGP15	25.1638	26.0077	0.0415374	-0.843971
	DDX39A	23.652	24.4953	0.00846554	-0.843253
	NOP2	25.2243	26.066	0.00031915	-0.841718
	PPIH	22.4701	23.3095	0.00245909	-0.839375
	THOC2	22.8932	23.7322	0.00638654	-0.839007
	EIF4B	25.7236	26.5617	0.0213899	-0.838127
	HNRNPU	28.7207	29.5571	0.0154989	-0.83637
	SRP14	24.7181	25.5503	0.0311029	-0.832198
	LARP1	25.055	25.8866	0.0130201	-0.831613
	RCN3	28.94	29.7713	0.0273524	-0.831363
	CDK16	19.4754	20.3067	0.0359267	-0.831207
	DDX17	27.2714	28.1006	0.00374641	-0.829233
	RPL17	28.1911	29.0202	0.00154597	-0.829141
	NUP155	25.8093	26.6381	0.00360061	-0.828857
	ATIC	27.8927	28.7193	0.00811865	-0.826686
	CPSF7	24.1962	25.0211	0.00900118	-0.824944
	PCBP2	27.5876	28.4109	0.0108968	-0.823252
	PXK	23.2016	24.0226	0.0222637	-0.821068
	TRIP13	24.2926	25.1127	0.011839	-0.820086
	MICAL1	26.1394	26.9586	0.0303743	-0.819261
	EIF2A	25.8822	26.6995	0.00121214	-0.817278
	HACD4	16.4927	17.3085	0.0189033	-0.815885
	NEK7	24.9822	25.7964	0.0292887	-0.81419
	NCL	29.0574	29.8697	0.00367971	-0.812226
	EWSR1	25.3808	26.1921	0.00392139	-0.811307
	TMEM173	25.509	26.3198	0.0102297	-0.810806
	SF3B3	27.5496	28.3571	0.00490416	-0.80752
	BYSL	24.0383	24.8455	0.00837502	-0.807156
	OSBPL5	22.2686	23.0754	0.0162731	-0.806828
	EIF3G	25.9243	26.73	0.0315256	-0.805679
	CTBP2	22.958	23.7635	0.0306134	-0.80549
	RPS14	28.0346	28.8398	0.00164488	-0.805211
	WDR77	25.6592	26.4644	0.0466151	-0.805155
	SMU1	24.7571	25.5613	0.0148878	-0.804169
	SPARC	26.9488	27.7496	0.0443837	-0.800817
	PES1	24.7818	25.5821	0.00350954	-0.800294
	XRCC6	28.7699	29.5696	0.00992459	-0.799666
	RPL4	29.6696	30.4628	0.000825415	-0.793205
	DOK1	20.2915	21.0819	0.023878	-0.790375
	SMC4	23.6483	24.4384	0.00581348	-0.790056
	MATR3	26.4519	27.239	0.00427599	-0.787103
	RBM22	21.3397	22.1254	0.0238198	-0.785656
	IPO4	25.5274	26.3087	0.0349982	-0.781275
	DRAP1	24.0335	24.8134	0.0336556	-0.77992
	DDX5	27.2709	28.0505	0.0229708	-0.779632
	RGP1	21.8145	22.5933	0.0103408	-0.778799
	RPS26	27.4632	28.2394	0.0364041	-0.776287
	COL6A1	30.0319	30.8079	0.0145907	-0.775972
	SLIT3	25.4793	26.2552	0.0423128	-0.77582
	C1orf122	20.656	21.4272	0.0315549	-0.771162
	SUPT5H	22.7875	23.556	0.0413321	-0.768493
	EIF4A3	26.7517	27.5195	0.00427774	-0.76777
	CPSF1	25.2181	25.9837	0.0422061	-0.765576
	RACK1	29.9806	30.7451	0.0240541	-0.764502
	EBNA1BP2	23.5355	24.2994	0.0241884	-0.763917
	SEC16A	25.4498	26.2135	0.0109749	-0.763699
	P3H4	25.707	26.4693	0.0102584	-0.762346
	RBM25	23.6363	24.3974	0.00697747	-0.761147
	NUDT21	24.3162	25.0772	0.00400983	-0.761055
	LAMB1	25.379	26.1395	0.00522463	-0.760515
	IMPDH2	27.2312	27.9895	0.0206214	-0.758321
	CD2BP2	21.7203	22.4781	0.0325868	-0.757782
	TPR	26.1039	26.8549	0.0154046	-0.751007
	RPL13	28.5505	29.2982	0.0160298	-0.747645
	UXT	21.2505	21.9898	0.00119182	-0.739334
	WDR91	21.2728	22.0111	0.0325648	-0.738336
	DDX54	21.5929	22.3296	0.0329993	-0.736756
	TRIM33	19.9135	20.6495	0.0302345	-0.736006
	KHSRP	27.9031	28.6388	0.000610692	-0.735724
	RPS6	29.4133	30.1483	0.000640854	-0.734964
	RPS13	28.868	29.6004	0.00150569	-0.732351
	COL6A2	29.9677	30.6958	0.00357983	-0.728168
	HNRNPUL1	26.612	27.3401	0.0392897	-0.728047
	HNRNPK	29.4149	30.1407	0.0108442	-0.725756
	MYH14	27.1829	27.9087	0.00808445	-0.725744
	MBD2	22.4514	23.1756	0.0209503	-0.724208
	ARL2BP	22.675	23.3974	0.0326124	-0.722365
	DNPH1	22.7157	23.438	0.0363276	-0.722284
	SRCAP	21.5461	22.2677	0.0209266	-0.721578
	GLT8D1	24.8479	25.5691	0.00341237	-0.721231
	CUL7	22.8014	23.517	0.0348545	-0.715625
	EFHD2	24.4573	25.1728	0.0211869	-0.715514
	XRCC5	28.2659	28.9784	0.042864	-0.712467
	EIF5A	28.386	29.0973	0.0186379	-0.711346
	MYL12B	28.5855	29.2964	0.0256039	-0.710879
	HAUS4	22.6556	23.3645	0.0332545	-0.708823
	RPS19	28.2077	28.9138	0.00432149	-0.706178
	GTF2I	24.7017	25.4069	0.0210845	-0.705131
	PDXDC1	25.9551	26.6594	0.0065027	-0.704335
	RPS8	29.4264	30.1299	0.00650844	-0.703481
	SYNCRIP	27.7832	28.4861	0.0118172	-0.702941
	YLPM1	23.1903	23.8921	0.0239076	-0.701737
	DIMT1	23.3259	24.0271	0.0470541	-0.701155
	FRMD6	24.6912	25.3915	0.0102452	-0.700339
	RBMX	25.7831	26.4827	0.0177034	-0.699632
	FBL	27.0078	27.7054	0.00933588	-0.697641
	HDLBP	29.2568	29.9539	0.000606391	-0.697032
	RPS16	30.0864	30.7809	0.000285122	-0.69454
	DCXR	22.7286	23.4231	0.00216036	-0.694489
	RPS4X	27.836	28.5303	0.0413617	-0.694296
	RPL7A	29.3879	30.0797	0.0141849	-0.691772
	XPOT	26.8321	27.5239	0.00294247	-0.691731
	GOT1	26.7321	27.4233	0.00271735	-0.691228
	EIF3J	25.1889	25.88	0.038571	-0.691089
	RPSA	29.8297	30.5154	0.00845699	-0.685678
	HDGF	26.4718	27.1572	0.0352728	-0.685418
	MYH9	32.2863	32.9708	0.00562467	-0.684517
	FTO	23.2044	23.8877	0.0203345	-0.683324
	MAP3K4	19.0005	19.6834	0.0481097	-0.682936
	RPL23A	28.1089	28.7909	0.00181582	-0.682032
	SNRPD1	25.7855	26.4675	0.0319772	-0.681952
	TAGLN2	29.621	30.2996	0.0454506	-0.678627
	UBXN1	25.0067	25.6851	0.018509	-0.678489
	RPS12	28.5107	29.1884	0.0274434	-0.677743
	TTYH3	24.246	24.9213	0.0485953	-0.675364
	CHD4	24.7016	25.3758	0.0382075	-0.674184
	CBFB	23.6703	24.3438	0.00368736	-0.673451
	OSGEP	23.0609	23.7338	0.00999335	-0.672835
	DHX9	28.478	29.1503	0.00516935	-0.672294
	CDK7	19.1664	19.8383	0.00332442	-0.671904
	TRA2A	24.509	25.1757	0.00981898	-0.666713
	RANBP1	26.5782	27.2442	0.0117773	-0.666034
	NUDCD1	24.1277	24.7931	0.018946	-0.665348
	PCNT	25.7815	26.4456	0.00416968	-0.664091
	ZC3H7A	19.3871	20.0492	0.0182371	-0.662129
	PRRC2A	21.6207	22.2818	0.0463585	-0.661141
	FKBP4	25.9334	26.5939	0.00393474	-0.66043
	PUS7	20.5157	21.176	0.00826646	-0.660264
	MRPS11	26.6849	27.3447	0.0459622	-0.659836
	MCRIP1	22.4647	23.1174	0.00299161	-0.652702
	UTP20	21.9352	22.5879	0.0352318	-0.652663
	CHPF	21.4636	22.1144	0.0200898	-0.650819
	FBLL1	26.5594	27.2102	0.0149772	-0.650803
	PRKDC	29.8411	30.4914	0.0255798	-0.650327
	CD109	28.0838	28.7336	0.00363218	-0.649809
	ILF3	28.5133	29.1625	0.0106347	-0.649234
	TNC	29.3636	30.0125	0.0204952	-0.648834
	RPL32	27.9773	28.6261	0.042035	-0.648824
	EIF2S2	27.1435	27.7921	0.0195287	-0.648571
	RPL12	28.7471	29.3949	0.0105906	-0.647816
	LSM3	25.5114	26.1585	0.0106124	-0.64717
	LPP	26.0567	26.7038	0.0171941	-0.647098
	EDC4	24.5404	25.187	0.0385596	-0.646552
	RPLP0	29.6185	30.2646	0.00425563	-0.646052
	RCL1	22.6517	23.2974	0.0233591	-0.645712
	NSFL1C	25.9316	26.5766	0.00184643	-0.645045
	DHX36	22.5599	23.203	0.022626	-0.643147
	MYBBP1A	25.8386	26.4795	0.0109172	-0.640975
	MARK2	20.8602	21.4985	0.0152639	-0.638274
	DHX15	26.9372	27.5748	0.00465554	-0.637592
	SNRPD2	26.9219	27.5569	0.030035	-0.634997
	RRP12	24.4646	25.0993	0.0356423	-0.634665
	PSME3	25.6591	26.2917	0.00902183	-0.632617
	PCM1	20.4616	21.0939	0.0155897	-0.63231
	DDX31	21.7756	22.4072	0.0403098	-0.631652
	ARNT	19.9265	20.5542	0.00200036	-0.627714
	GOLGA3	25.6081	26.2331	0.0235745	-0.624958
	MAPRE1	25.8668	26.4907	0.00264693	-0.623923
	RPS25	28.6709	29.2946	0.0152778	-0.623638
	GART	26.9424	27.5646	0.00293053	-0.622153
	EFTUD2	26.6126	27.2346	0.0241075	-0.62199
	RAPGEF2	21.8498	22.4713	0.00161281	-0.621428
	EIF2S3	27.52	28.1396	0.0120431	-0.619585
	EEF1B2	28.373	28.992	0.0135264	-0.618973
	CTNNBL1	23.7366	24.3545	0.0174038	-0.617907
	SERPINB8	21.9215	22.5373	0.0345277	-0.615781
	U2AF1L5	23.8478	24.4594	0.0168021	-0.61168
	HSPB1	29.712	30.3221	0.0342237	-0.610087
	RPLP2	29.1289	29.7377	0.0298605	-0.608831
	RPL27	28.8872	29.4947	0.00101602	-0.607534
	B4GALT1	23.7469	24.3542	0.0200706	-0.607291
	SARS	27.1713	27.7768	0.027859	-0.605571
	MVD	23.8711	24.4729	0.0353812	-0.601741
	BUB3	26.2345	26.8324	0.00683685	-0.597916
	PLD3	26.755	27.3526	0.0322667	-0.597637
	RALY	26.26	26.8564	0.00571162	-0.596375
	CFL1	29.734	30.3303	0.0136042	-0.596244
	CORO7	19.8794	20.4724	0.001745	-0.592954
	FAM8A1	21.4395	22.0321	0.00792474	-0.592576
	ITGB5	26.4433	27.0348	0.00706177	-0.591438
	ANKRD17	19.2253	19.8138	0.0492204	-0.588549
	RPL22	28.8092	29.3971	0.00357925	-0.587947
	FUBP3	25.725	26.3086	0.0133647	-0.583686
	NACA	27.8256	28.4092	0.00779036	-0.583641
	EEF2	31.222	31.8042	0.00189263	-0.582139
	SPATA5	22.7355	23.3169	0.0212598	-0.58138
	UCHL5	24.5323	25.1135	0.0411906	-0.58118
	EEFSEC	24.0052	24.5862	0.0150547	-0.581022
	RPS7	27.7114	28.2912	0.0136882	-0.579746
	RPA1	24.247	24.8224	0.0366308	-0.575308
	P4HA2	28.7096	29.2836	0.000328157	-0.573997
	GRSF1	23.517	24.0891	0.04738	-0.572112
	UTP15	21.6605	22.2324	0.0195776	-0.571839
	RPL6	29.703	30.2748	0.0167464	-0.571792
	SHC1	24.252	24.8231	0.0195885	-0.571107
	AMPD2	26.169	26.738	0.0325294	-0.569034
	SUMF2	24.7827	25.3513	0.0486057	-0.568607
	TRMT112	24.7589	25.3271	0.00565302	-0.568168
	C12orf10	26.0778	26.6457	0.013471	-0.567936
	DNM1	24.5955	25.1621	0.0266311	-0.566636
	PA2G4	27.7291	28.2948	0.00863724	-0.565684
	RPF2	22.8685	23.4338	0.0322317	-0.565344
	RPS3	30.8506	31.4157	0.0255955	-0.565065
	EDF1	24.2766	24.8375	0.0255352	-0.560887
	TOP2B	25.3448	25.9051	0.0234767	-0.5603
	RPL3	28.0509	28.6097	0.0319545	-0.558792
	NOP58	26.4391	26.9962	0.0157085	-0.55713
	RPP30	23.39	23.9449	0.0104047	-0.554812
	RANBP9	21.9706	22.5237	0.0234894	-0.553138
	NUP88	24.5868	25.1373	0.0177391	-0.550442
	WDR82	23.5976	24.148	0.0136862	-0.55044
	RAN	29.5036	30.0477	0.0175285	-0.544074
	PDLIM4	26.8554	27.3988	0.0130192	-0.543415
	GOLGA2	24.785	25.3284	0.0254422	-0.543405
	FSCN1	29.4257	29.9677	0.00682404	-0.542021
	FARSB	26.9749	27.5165	0.0102245	-0.541584
	RPS3A	29.0426	29.5837	0.00790428	-0.541128
	INPPL1	23.3228	23.8633	0.0441984	-0.540451
	DRG1	25.2104	25.7482	0.0309845	-0.537816
	PIN4	21.2873	21.8249	0.00394672	-0.537615
	RPS27A	28.5215	29.0589	0.0132092	-0.537344
	RPL11	28.7467	29.284	0.0252342	-0.537298
	NUDC	26.7231	27.2572	0.0356733	-0.534041
	PAK2	26.0126	26.5454	0.00208627	-0.532735
	FNDC3B	25.8737	26.406	0.0246986	-0.532259
	SGTA	25.5844	26.1155	0.0385815	-0.531096
	CYP51A1	23.7682	24.2984	0.0246683	-0.530174
	SH3GLB1	25.3216	25.8479	0.019527	-0.526226
	RPL14	28.4647	28.9909	0.021702	-0.526117
	USP10	23.2425	23.7682	0.0285246	-0.525735
	DDRGK1	24.092	24.6176	0.0192987	-0.525596
	PELP1	23.4897	24.0146	0.0271453	-0.524885
	NUP107	24.6715	25.1959	0.0214791	-0.524483
	RPS20	26.725	27.2486	0.0132569	-0.523586
	TMEM214	25.1609	25.6819	0.0197834	-0.521004
	ACBD3	25.943	26.4639	0.0239578	-0.52095
	PAICS	27.5162	28.0371	0.00751728	-0.520857
	RBM12	24.5619	25.0824	0.049389	-0.520505
	ELP3	22.7515	23.2713	0.0384003	-0.519793
	ARL3	26.7212	27.2398	0.0480861	-0.518616
	HMGCS1	22.8659	23.3844	0.00190803	-0.518491
	DNAAF5	23.4575	23.9759	0.0406228	-0.518385
	NUP98	24.8164	25.3338	0.00615701	-0.517424
	AIP	25.3099	25.8264	0.00220219	-0.51651
	UFL1	26.3628	26.879	0.027679	-0.516155
	ZFPL1	23.3837	23.8997	0.00797648	-0.515962
	RPS18	29.2613	29.7755	0.0244148	-0.514198
	FLNA	33.1702	33.6839	0.0304339	-0.513758
	MYL6	30.5834	31.0958	0.0117527	-0.51235
	RPL15	28.4707	28.9828	0.000233566	-0.51204
	CSTF1	21.7255	22.2373	0.0132417	-0.511834
	RRBP1	29.7027	30.2135	0.0130299	-0.510793
	EIF2S1	27.8556	28.3661	0.00959008	-0.510501
	PABPC1	28.7129	29.22	0.00559324	-0.507123
	HEATR1	23.7366	24.2416	0.0362886	-0.505041
	EIF5	26.6594	27.1642	0.0114456	-0.504799
	PPID	23.7229	24.227	0.0167494	-0.504052
	PABPN1	24.5491	25.0525	0.0336689	-0.503434
	ARHGEF17	20.3752	20.8774	0.0305292	-0.502199
	PTBP2	24.4702	24.9672	0.00652431	-0.497028
	ARHGEF1	25.3392	25.8319	0.0062944	-0.492738
	RPS9	30.0081	30.5003	0.0159601	-0.492163
	CLN5	22.1603	22.6518	0.0231368	-0.49146
	CDC16	22.5129	23.0016	0.00470436	-0.488768
	EIF3M	25.7311	26.219	0.0197063	-0.487933
	EEF1E1	24.5542	25.038	0.0105821	-0.483762
	MED23	21.5309	22.0131	0.0301531	-0.482265
	RPL18	29.721	30.2016	0.00459472	-0.48054
	RPL18A	28.7266	29.2054	0.012294	-0.478751
	FKBP3	26.2349	26.7129	0.0271036	-0.47799
	RPL7	29.3109	29.785	0.0181891	-0.474114
	NAE1	24.5862	25.0597	0.0233842	-0.473504
	KPNA3	24.9428	25.4161	0.0118482	-0.473295
	PPP1CA	26.1388	26.6119	0.0468271	-0.47307
	GMPS	25.8616	26.334	0.0392195	-0.472463
	LRRC40	24.5155	24.9868	0.0139339	-0.471255
	PALLD	28.3785	28.8489	0.0454852	-0.470471
	ARHGEF7	22.1387	22.6084	0.0245965	-0.469748
	EOGT	22.815	23.282	0.00302454	-0.466968
	FAHD2A	23.9442	24.4103	0.0139069	-0.466115
	RPL10A	28.3016	28.7674	0.0114999	-0.465801
	SPIRE1	20.2818	20.7469	0.00643233	-0.465147
	PFN1	31.6611	32.1253	0.0250739	-0.464182
	PPP4C	24.2167	24.6799	0.019721	-0.463229
	MED1	20.5948	21.0558	0.0178597	-0.460923
	IMP4	20.8151	21.2758	0.0091223	-0.460793
	PDIA4	30.1591	30.6196	0.0197107	-0.460447
	NTMT1	24.6946	25.1544	0.0351818	-0.459784
	VASP	25.9008	26.3551	0.0261816	-0.454258
	CORO1C	28.7434	29.1959	0.00665392	-0.452433
	MYCBP2	22.7348	23.1872	0.00901325	-0.452393
	NAV1	27.1445	27.5955	0.0375479	-0.45098
	P4HA1	28.5486	28.9993	0.0318293	-0.450743
	EIF4G1	27.9478	28.393	0.00777357	-0.445186
	PCNA	26.7245	27.1692	0.0313951	-0.444663
	EEF1G	29.8478	30.2922	0.00989458	-0.444387
	PPFIBP1	24.6626	25.1052	0.035832	-0.442598
	MTA2	24.3134	24.7542	0.00366188	-0.440714
	CLINT1	25.0377	25.4782	0.0374511	-0.440559
	PUM3	22.9122	23.351	0.0181908	-0.438808
	FCHO2	23.3905	23.8288	0.00844215	-0.438313
	LCLAT1	22.9332	23.3712	0.0155873	-0.437951
	AIMP1	27.0187	27.4534	0.0303159	-0.434722
	PRKRA	23.908	24.3424	0.0403399	-0.434456
	PDLIM5	26.1517	26.5811	0.0428846	-0.429424
	CAD	27.9922	28.4201	0.0218547	-0.4279
	POLR2B	25.5371	25.9648	0.0310968	-0.427676
	FKBP15	25.1166	25.5386	0.0176629	-0.421914
	RPL5	28.4069	28.8264	0.00612861	-0.419436
	NFIC	20.9493	21.3672	0.00358198	-0.41792
	NUP93	26.4327	26.8504	0.0306142	-0.417771
	PRMT5	25.9539	26.3702	0.00273869	-0.41629
	CSE1L	28.1343	28.5497	0.033316	-0.415452
	CDK5RAP3	24.967	25.3811	0.00428774	-0.414164
	YIPF5	24.4234	24.8344	0.0277367	-0.410937
	TARS1	28.5985	29.0052	0.011846	-0.406604
	TTLL12	24.7435	25.1488	0.0104749	-0.405295
	HARS	26.99	27.3949	0.0401355	-0.404964
	CCT4	29.1795	29.5844	0.00084178	-0.404885
	GPSM1	22.3154	22.7187	0.0465445	-0.403291
	TLN1	31.362	31.7649	0.00610569	-0.402882
	OSBPL11	22.4179	22.8198	0.0115547	-0.401963
	SRP68	26.6997	27.1014	0.00355579	-0.401662
	HSPH1	27.1311	27.5277	0.00322929	-0.396607
	RPN2	28.2825	28.6762	0.00491879	-0.39366
	LIN7C	24.0339	24.4262	0.0423074	-0.392268
	RUVBL2	27.877	28.2691	0.00086299	-0.392138
	HNRNPH3	25.5983	25.9878	0.0412917	-0.389515
	UBA3	24.8522	25.2408	0.0121381	-0.38863
	SNX5	24.7332	25.1207	0.0231611	-0.387568
	EIF4A1	28.4309	28.8156	0.0139832	-0.384693
	SEC23A	27.4938	27.8763	0.0133022	-0.382553
	XPO1	27.2757	27.6575	0.0394188	-0.38185
	SRPRA	26.1668	26.5485	0.00660881	-0.381655
	UGP2	29.3852	29.766	0.0472389	-0.38077
	MTHFD1	28.7321	29.1089	0.0100216	-0.376745
	PSMD4	26.4578	26.8324	0.0396448	-0.374631
	GOLGB1	25.8764	26.2489	0.00195322	-0.37252
	CDK6	22.0796	22.4496	0.0278069	-0.369988
	EMD	25.764	26.1332	0.00909069	-0.369178
	CCT3	29.947	30.3142	0.000576236	-0.367216
	FBXL18	21.1237	21.4871	0.00716913	-0.363353
	GNE	23.1293	23.4918	0.0261077	-0.362524
	CASC4	23.3972	23.7591	0.0148931	-0.361892
	FAM120A	27.4972	27.8587	0.023273	-0.361446
	CCT7	28.8326	29.1887	0.034601	-0.35606
	CAND1	29.0239	29.3779	0.0263907	-0.353951
	IPO7	27.2072	27.5572	0.0120766	-0.350023
	NUDT3	22.8456	23.1953	0.0141218	-0.349626
	LARS2	22.8461	23.1938	0.00127224	-0.347706
	SH3BP4	24.1563	24.5038	0.0188129	-0.347485
	KARS1	27.258	27.6031	0.020132	-0.345154
	EIF4G2	27.582	27.9248	0.0404557	-0.342834
	PREP	25.1486	25.4907	0.0406938	-0.342104
	TSN	25.6673	26.0069	0.0428976	-0.339536
	COPS7B	22.9199	23.2591	0.0408945	-0.3392
	YARS	28.9146	29.2455	0.0368255	-0.330969
	TPM4	29.2373	29.5675	0.0258636	-0.330155
	UBE2I	25.7074	26.0347	0.0435747	-0.327261
	SRPK2	24.594	24.9203	0.0380569	-0.326256
	IARS	29.4727	29.7973	0.0241058	-0.32458
	GARS	29.2606	29.5835	0.0198609	-0.322878
	CALR	30.7239	31.0446	0.0366387	-0.320685
	DHCR24	25.0301	25.3477	0.0430459	-0.317563
	MECR	20.8261	21.142	0.0361162	-0.315891
	GOLM1	23.2679	23.5696	0.000368365	-0.301778
	GLMN	21.9777	22.2792	0.00035328	-0.301512
	LMNB2	28.042	28.3431	0.0214522	-0.301044
	ACP1	27.0013	27.3022	0.0499689	-0.300906
	TEX10	22.1557	22.456	0.0344192	-0.300303
	TCP1	29.6102	29.9102	0.00281392	-0.300028
	CUL2	24.296	24.5924	0.0139854	-0.296365
	STIP1	28.5995	28.8956	0.040202	-0.296118
	TRIM6	25.0811	25.3745	0.00696234	-0.293398
	CHMP4A	23.4922	23.7846	0.00203455	-0.292326
	COPB1	29.0943	29.3862	0.0492067	-0.291954
	EIF2AK2	25.2169	25.5078	0.0399951	-0.290866
	GPS1	26.2544	26.5426	0.0303283	-0.288145
	RAC2	24.3409	24.6286	0.0236215	-0.287767
	SRSF11	28.5615	28.8474	0.0415061	-0.285949
	CDKN2AIPNL	20.9351	21.2184	0.00188179	-0.283306
	GCN1	28.8658	29.1483	0.0323847	-0.282486
	DDX47	22.1593	22.4404	0.0392966	-0.281097
	MYO1B	28.5889	28.8692	0.0457139	-0.280296
	RPS15A	29.1718	29.4508	0.0336826	-0.279028
	CCT8	30.1115	30.3879	0.000344693	-0.276437
	EIF3C	27.9415	28.217	0.0467085	-0.27548
	RPN1	29.5181	29.7915	0.0258928	-0.273322
	WDR48	25.1829	25.4551	0.0158239	-0.272232
	CUL1	24.9132	25.185	0.0178493	-0.271809
	NARS	28.906	29.1771	0.0432294	-0.271155
	DPYSL3	28.5932	28.8608	0.00778635	-0.267601
	LDHB	30.5296	30.7926	0.00469923	-0.262982
	IDH2	26.7193	26.9812	0.0160148	-0.261822
	CSNK2A2	23.8668	24.1284	0.0464358	-0.261621
	COPS8	25.0732	25.3338	0.0169416	-0.260592
	CARS	27.8653	28.1256	0.0278978	-0.260388
	RAB18	26.8615	27.1162	0.041283	-0.254702
	RDH11	25.9879	26.2416	0.00777895	-0.253715
	COMMD3	23.7845	24.0317	0.00393637	-0.247211
	TRAPPC8	24.085	24.3302	0.042627	-0.245146
	APPL2	26.6012	26.8443	0.0369891	-0.243165
	MAT2A	27.2443	27.4861	0.00952939	-0.241739
	GPHN	23.5862	23.8238	0.044491	-0.237562
	CAPRIN1	26.0915	26.329	0.048713	-0.237535
	OXSR1	25.6743	25.9086	0.0173022	-0.23428
	NAA25	23.4165	23.6483	0.0393502	-0.231822
	MPP6	22.6723	22.8992	0.0333495	-0.226892
	ENAH	25.8916	26.1133	0.00796184	-0.221759
	NUCB2	25.6858	25.9076	0.0420874	-0.221749
	GCLM	24.777	24.9949	0.0365776	-0.217917
	STX16	21.2272	21.44	0.00487395	-0.212778
	DNM3	24.0934	24.2996	0.00180979	-0.2062
	COPA	29.8459	30.0479	0.00136681	-0.201979
	DARS	28.7484	28.9493	0.0369477	-0.200925
	VARS	28.7025	28.8915	0.0431022	-0.189031
	POLR1A	24.3844	24.5695	0.0165375	-0.185043
	PSMB5	27.0029	27.1795	0.0110152	-0.176524
	SND1	29.9814	30.1544	0.00732643	-0.172997
	SRM	27.0504	27.2216	0.0150771	-0.17122
	SNX1	26.6389	26.8081	0.00296922	-0.169161
	WDR61	24.391	24.546	0.034258	-0.154977
	CIAO2B	23.744	23.895	0.0138572	-0.151028
	NUP188	22.4637	22.6017	0.0278664	-0.137964
	ARCN1	28.5879	28.7243	0.0170175	-0.136432
	EIF3A	28.8637	28.9962	0.0264329	-0.132543
	CCT5	28.7045	28.8354	0.0456334	-0.130876
	PPIB	31.5596	31.6795	0.0416029	-0.119986
	NDUFA11	24.3578	24.3135	0.0278681	0.0442781
	GLG1	27.7064	27.6389	0.0103157	0.0674448
	STAT2	26.2705	26.1661	0.0239487	0.104351
	ARPC2	29.1398	28.9975	0.0276714	0.142264
	RAB32	25.9461	25.8006	0.0203077	0.145531
	PRKCSH	28.8988	28.7531	0.0260061	0.145649
	TMEM109	27.2844	27.1263	0.0369974	0.158068
	KTN1	27.1361	26.9704	0.0172542	0.165672
	PKM	33.5179	33.3502	0.0015389	0.167744
	ARPC5	27.5718	27.4032	0.00469152	0.168534
	GET4	22.4089	22.2375	0.0417224	0.171373
	ALDH7A1	28.0135	27.8383	0.0320974	0.175125
	NDUFA6	23.3307	23.1479	0.00921894	0.182793
	CMPK1	27.8682	27.6764	0.00647493	0.191791
	XPNPEP1	26.3905	26.1954	0.0481005	0.195157
	PDGFRB	26.8973	26.6864	0.00693348	0.210913
	HPCAL1	25.5682	25.3528	0.000468606	0.215396
	SNX27	24.6995	24.4769	0.0168813	0.222543
	PC	24.1795	23.9538	0.0106317	0.22571
	SHPK	21.8209	21.5936	0.0166071	0.227255
	RAP1GDS1	27.0235	26.7957	0.0416112	0.2278
	EXOC7	25.1639	24.9338	0.0181566	0.230097
	GMPR2	23.9491	23.7178	0.0396556	0.231227
	NAPA	27.9838	27.7517	0.0169047	0.232093
	FKBP9	29.6975	29.4639	0.0342732	0.23357
	CLTC	31.6713	31.4359	0.00608501	0.235379
	RAD23B	28.2781	28.0426	0.00314394	0.235435
	RAB21	26.9087	26.673	0.0124768	0.235694
	USP9X	26.1651	25.919	0.00811589	0.246101
	AP1B1	26.2421	25.9832	0.036595	0.258833
	AP3B1	27.706	27.4432	0.0207105	0.262794
	IGFBP3	25.217	24.9517	0.000264631	0.265253
	TSFM	24.1133	23.8475	0.0252825	0.26579
	EML1	25.6152	25.3455	0.0238421	0.269649
	PTDSS2	20.7138	20.4425	0.0115353	0.271307
	UBE2V1	27.3281	27.0496	0.0349472	0.278541
	SLC35B2	25.9375	25.6565	0.0355572	0.281039
	NAXE	24.5242	24.2426	0.0464268	0.281524
	LRP1	30.764	30.4823	0.0426105	0.281747
	OCIAD1	24.2052	23.9218	0.043559	0.283438
	SLC25A11	26.3034	26.018	0.0222673	0.285417
	SEPTIN9	29.015	28.7276	0.00286515	0.287374
	MLEC	26.9481	26.6594	0.0113371	0.288684
	DYNC1H1	31.8771	31.5844	0.00866895	0.292704
	ASNA1	27.1359	26.8383	0.013017	0.297673
	PDHA1	27.6448	27.3452	0.0322576	0.299577
	TMTC3	25.4239	25.1212	0.0381425	0.302736
	KLC1	27.0029	26.6995	0.0102646	0.303432
	EPM2AIP1	22.4129	22.1063	0.00637246	0.306623
	MRPS18B	23.2278	22.9207	0.00860364	0.307145
	UTP6	22.9032	22.5936	0.00993732	0.309593
	ERAP1	26.521	26.2086	0.00127698	0.312439
	TES	24.999	24.6864	0.0265778	0.312593
	PFKL	27.8973	27.5826	0.00240702	0.314793
	CHUK	23.0318	22.714	0.0467761	0.317742
	SDF4	26.118	25.7994	0.0399601	0.318663
	AP2B1	28.4957	28.1746	0.00381351	0.321091
	ERO1A	27.0505	26.7259	0.00159967	0.324584
	SLC44A1	24.6038	24.278	0.0186207	0.325819
	CALU	30.3352	30.0081	0.0191046	0.327028
	TALDO1	29.3769	29.0414	0.0172561	0.335538
	KLHL22	23.3027	22.9665	0.0280406	0.33624
	GNAS	27.4575	27.1213	0.0400405	0.336255
	NDUFA13	25.8396	25.5025	0.0111495	0.337117
	ANXA6	32.2415	31.9028	0.0492859	0.338737
	COL18A1	22.7558	22.4167	0.0444308	0.339126
	NDUFV1	26.3877	26.0484	0.000361029	0.339283
	OXCT1	25.4921	25.15	0.0202447	0.342076
	CBR1	29.3702	29.0277	0.0174451	0.342505
	ATP6V1F	24.8137	24.4706	0.0147275	0.343037
	NIP7	19.9316	19.5877	0.00282346	0.343848
	EXOC4	25.5725	25.2276	0.00912412	0.344886
	LRPPRC	28.8169	28.4714	0.035976	0.345528
	CCDC22	25.6471	25.2961	0.00267476	0.35094
	SCAMP3	25.5728	25.2182	0.0397767	0.354571
	TMCO1	24.1093	23.7541	0.00954386	0.355214
	PMPCA	24.5425	24.1866	0.0297612	0.355884
	VPS35L	25.5896	25.2334	0.00829729	0.35617
	ARHGAP17	26.1526	25.7939	0.0400599	0.358723
	VTI1B	23.8997	23.5403	0.00124532	0.359323
	TMEM126A	23.1672	22.8045	0.0221786	0.362684
	PDHB	26.7442	26.381	0.0275753	0.363224
	PDCD6IP	29.3409	28.9769	0.0107918	0.363935
	GRPEL1	25.2528	24.8841	0.0462532	0.368773
	ANKFY1	26.7452	26.3753	0.00281824	0.369886
	LAMB2	26.5969	26.2209	0.0133737	0.375951
	VPS29	26.6995	26.3226	0.0290851	0.376877
	PDE12	24.7669	24.3895	0.0299487	0.377424
	TMED4	25.6758	25.2919	0.036865	0.383892
	NIT2	26.6594	26.2701	0.0258498	0.389355
	NCS1	25.7515	25.3589	0.0161149	0.392573
	GDI1	27.673	27.2803	0.00117707	0.392676
	AP2M1	28.3216	27.9287	0.0410122	0.392853
	VPS26C	23.6845	23.2887	0.0410186	0.395823
	SNTB2	26.451	26.0523	0.00774919	0.398692
	VDAC2	29.2846	28.8854	0.00782856	0.399223
	OAT	28.0604	27.6595	0.00828017	0.400928
	LLGL1	24.1264	23.7234	0.0470714	0.403065
	SPG21	24.2461	23.8426	0.0140415	0.403486
	SNX6	27.3196	26.914	0.00966236	0.405571
	MGAT1	23.6639	23.2578	0.0179705	0.406118
	CORO1B	27.6285	27.2215	0.00180632	0.406977
	RNPEP	28.3706	27.9622	0.0303146	0.408373
	VPS35	29.212	28.8013	0.0350209	0.410697
	NCLN	26.5713	26.158	0.0282147	0.41326
	PTP4A2	23.0886	22.6752	0.0339594	0.413422
	PRKAA1	26.1243	25.7075	0.00299354	0.416807
	STAT3	26.1607	25.7438	0.0306826	0.41686
	PTPN11	26.6184	26.2016	0.0250471	0.416872
	MXRA7	23.6081	23.1902	0.0458204	0.417848
	PHB	28.8354	28.4172	0.0278456	0.418138
	NENF	25.9638	25.5453	0.0175843	0.418464
	HM13	28.0401	27.6216	0.000693097	0.418493
	AIDA	24.9072	24.4862	0.0256414	0.421053
	ST13	28.5411	28.1183	0.0329232	0.422755
	ZMPSTE24	25.9242	25.5005	0.0232847	0.423715
	PRKAG1	25.6538	25.2299	0.00351469	0.423975
	WASHC5	26.274	25.8498	0.0119645	0.424173
	CHP1	24.5403	24.1153	0.0347036	0.425014
	IMMT	27.531	27.1054	0.0234528	0.425553
	ATAD3A	25.6499	25.2222	0.0049722	0.427633
	ATP5F1C	27.9186	27.4897	0.0279742	0.428901
	AP3M1	26.2624	25.8327	0.0169366	0.429686
	ABR	24.334	23.8993	0.00842179	0.434658
	LTA4H	27.6283	27.1936	0.00415939	0.434736
	ATP1B3	26.0062	25.5667	0.00039229	0.439528
	ATP5PD	26.6458	26.2056	0.0162706	0.440172
	DNAJC13	27.4274	26.9862	0.0102567	0.441175
	PPA1	27.6023	27.1549	0.0327769	0.447342
	NUMB	24.1322	23.6839	0.0478101	0.448238
	HS2ST1	23.1998	22.7502	0.0323086	0.449565
	COX4I1	27.731	27.2796	0.0288846	0.451399
	PSME1	28.6663	28.2146	0.00150937	0.451696
	RAB11B	29.1299	28.6747	0.00124105	0.455206
	CLPTM1	24.0178	23.5621	0.0382153	0.455662
	ALDH3A2	25.2251	24.7692	0.0194616	0.455869
	RNH1	30.7332	30.2758	0.00128877	0.457403
	CD248	27.081	26.623	0.0310019	0.457978
	PIK3C3	23.0392	22.5754	0.0328366	0.463771
	SNX12	26.3116	25.8463	0.0254604	0.465345
	VAMP7	24.4725	24.0057	0.0235752	0.466765
	MAPK1	27.323	26.8561	0.0158477	0.46689
	ATP5F1A	31.4765	31.0084	0.0418524	0.468137
	BPNT1	25.8716	25.4022	0.00466419	0.469477
	MALT1	23.4293	22.9588	0.0231212	0.470502
	PPP1R7	27.1699	26.6992	0.00744689	0.470736
	NDUFB3	24.6068	24.1356	0.0193795	0.471232
	ELOC	25.198	24.7247	0.0204192	0.473215
	IKBIP	28.4174	27.9428	0.000156778	0.474611
	PGD	29.1868	28.7096	0.0122081	0.477158
	RBM12B	25.4835	25.0042	0.0377281	0.479317
	BLVRB	26.8828	26.4006	0.0376928	0.48216
	NSF	28.7155	28.2331	0.00892122	0.482413
	VPS53	23.6608	23.1757	0.0467486	0.485144
	CS	29.0654	28.577	0.0378333	0.4884
	ATP5F1D	26.1263	25.633	0.0361611	0.493268
	ALDH9A1	28.1574	27.662	0.0169655	0.495411
	NDUFA10	25.4102	24.9122	0.0171818	0.498048
	ARF6	26.5937	26.0955	0.0424812	0.498258
	ITGB1	30.1052	29.6046	0.0134421	0.500649
	PCCB	22.796	22.2933	0.0270084	0.502698
	SIRT5	21.6004	21.0951	0.00200903	0.505349
	CAPN1	29.5989	29.0933	0.0142505	0.505589
	BCAT1	26.128	25.6203	0.00942481	0.507791
	UQCRC2	28.0003	27.4888	0.0130406	0.511438
	PDXK	26.2128	25.701	0.0347985	0.511739
	TIMM8A	24.5308	24.017	0.0284272	0.513784
	GFM1	25.1735	24.6592	0.0259685	0.514244
	ATL3	27.8038	27.2891	0.0432898	0.514721
	WASHC4	24.8504	24.3338	0.00404056	0.516555
	GUK1	25.1545	24.6375	0.0012426	0.516965
	PPM1F	25.3776	24.8504	0.01938	0.527129
	SWAP70	26.9639	26.4346	0.0107984	0.529354
	LMO7	28.5292	27.9982	0.0250409	0.530947
	RUFY1	24.9113	24.3776	0.0228387	0.53375
	GFPT1	28.8057	28.2714	0.0374057	0.53434
	MYO1C	29.9165	29.3821	0.00838921	0.534377
	ABCD1	23.0562	22.5214	0.0494516	0.534847
	TRIP10	25.1187	24.5838	0.00944084	0.534872
	FRMD8	23.1055	22.5704	0.00424398	0.535107
	VPS18	25.394	24.8574	0.00361118	0.536595
	VCAN	25.2408	24.704	0.010588	0.536834
	KDSR	25.1154	24.5782	0.000840162	0.537204
	RDH14	24.5692	24.0317	0.00421884	0.537524
	FBXO3	18.9044	18.3667	0.023408	0.537739
	AP2A1	29.4284	28.8842	0.00143212	0.544143
	APRT	26.6796	26.1332	0.0102328	0.546372
	HERC4	25.8314	25.285	0.0155283	0.546436
	PYGB	28.562	28.0131	0.0126482	0.548939
	CYC1	24.7229	24.1718	0.00510603	0.551121
	LAMTOR3	26.3837	25.8269	0.0236997	0.556888
	EHHADH	23.7686	23.2115	0.0298783	0.5571
	STX7	26.7893	26.2296	0.0123829	0.559713
	SUCLA2	26.9692	26.4083	0.0167897	0.560916
	STX8	23.4614	22.8987	0.000810221	0.562714
	SRR	24.1269	23.5636	0.0224539	0.563262
	CYB5A	24.455	23.8903	0.00171375	0.564665
	EPG5	25.3144	24.7491	0.0232534	0.565305
	MGST3	26.0888	25.5227	0.0414668	0.566124
	CALCOCO1	21.3856	20.8191	0.00156814	0.566519
	GPI	29.2325	28.6642	0.0232336	0.568305
	ATAD3B	22.7766	22.2066	0.033695	0.570006
	ABHD16A	24.1596	23.5869	0.0386065	0.572748
	UQCRC1	27.4588	26.885	0.0403455	0.573793
	ACOT7	27.6283	27.0536	0.0194586	0.574729
	DLD	26.9812	26.4061	0.00586731	0.57509
	PGM1	28.148	27.5713	0.00765835	0.576706
	VPS16	25.0629	24.4861	0.000227805	0.576755
	SLC25A12	25.9461	25.3675	0.0039225	0.578595
	NDUFB4	25.4566	24.8778	0.022056	0.578856
	SH2D4A	22.8079	22.2286	0.0471815	0.579315
	ALDH6A1	23.8582	23.2773	0.0476973	0.580842
	STX12	26.85	26.2687	0.00395569	0.581265
	ATP5PB	27.1063	26.5248	0.00769477	0.581454
	CLMP	22.8072	22.2257	0.00257157	0.581561
	GPC1	26.7183	26.1349	0.0124501	0.583412
	CPT1A	27.0609	26.4751	0.00250674	0.585778
	DDT	25.2298	24.6422	0.0219338	0.587619
	ESYT2	26.9967	26.4088	0.00888961	0.587805
	NDUFA9	25.5471	24.9582	0.00659375	0.588921
	RAB5C	27.0906	26.5011	0.00958759	0.589421
	NPEPPS	28.5858	27.9949	0.00416708	0.590859
	EXOC1	24.3658	23.7741	0.0197423	0.591706
	ALDH4A1	24.929	24.337	0.00714027	0.592031
	GALNT2	26.6849	26.0904	0.0124757	0.594485
	ERLIN1	25.6376	25.042	0.0332839	0.595568
	PARP4	27.1997	26.5997	0.031171	0.599975
	ME2	25.4953	24.8943	0.0410632	0.600985
	PSMB9	25.1426	24.5401	0.0344204	0.602526
	TNFRSF10B	23.9534	23.3505	0.00878176	0.602843
	ARHGAP21	21.2786	20.6757	0.00498925	0.602884
	PDCD4	24.7045	24.1007	0.0104764	0.603803
	FAHD1	25.6576	25.0536	0.0325311	0.60404
	TBCE	24.0474	23.4425	0.00832262	0.604945
	NOTCH2	25.4408	24.8288	0.0011299	0.611991
	STXBP1	25.844	25.2293	0.0413886	0.614636
	JAK1	24.9471	24.3311	0.0471473	0.615942
	SEL1L	23.9275	23.3101	0.029472	0.61742
	ANXA5	33.4707	32.8531	0.0416392	0.617561
	HADH	25.6023	24.9846	0.00309498	0.617697
	PLEC	33.5061	32.8883	0.000374794	0.617807
	SLC22A18	23.385	22.7665	0.0424717	0.618548
	MT-ND5	24.0933	23.4737	0.00241368	0.619548
	S100A16	25.5323	24.912	0.0358974	0.620296
	CNP	26.4512	25.8305	0.00550837	0.620697
	SOD1	28.9665	28.3449	0.0115388	0.621582
	PCYT2	24.6971	24.0731	0.000674517	0.623951
	CCDC25	23.1784	22.5537	0.00857737	0.624741
	HSD17B4	28.8193	28.1888	0.0083484	0.630437
	SFXN1	26.3932	25.7619	0.00188936	0.631289
	ADH5	28.5697	27.9371	0.00254132	0.632654
	GTF2IRD2B	25.4832	24.8463	0.0320288	0.636949
	ITGA2	27.854	27.2165	0.0198022	0.637486
	TYMP	25.4196	24.782	0.00440397	0.637559
	NDUFA7	22.3972	21.7568	0.023714	0.640343
	RMDN1	26.0473	25.4066	0.00592084	0.640669
	AKAP12	26.6579	26.0169	0.01127	0.640999
	VPS26A	27.6759	27.0348	0.0476984	0.641126
	MAN2B2	23.5687	22.9264	0.034676	0.642314
	ACO2	28.0377	27.3951	0.0165964	0.642577
	BAD	20.6756	20.0324	0.024741	0.643184
	ARMCX3	26.8564	26.2111	0.00194259	0.645226
	TANGO6	21.4671	20.8215	0.0385886	0.645558
	CPOX	25.7075	25.0618	0.00837168	0.645679
	ACP2	25.2999	24.654	0.0330846	0.64583
	WIPI1	22.9554	22.3086	0.0259123	0.646766
	NADSYN1	23.0786	22.4276	0.0248843	0.651042
	CPT2	23.7076	23.0565	0.00201138	0.651169
	ACOX2	21.3955	20.743	0.00551339	0.652482
	SACM1L	26.8619	26.2092	0.0113302	0.652651
	ETHE1	26.9675	26.3121	0.023317	0.655361
	HSD17B10	27.6956	27.0401	0.00596441	0.655527
	TKT	30.0924	29.436	0.0439005	0.656341
	MRPS15	22.1616	21.504	0.0402195	0.657557
	ATP6V1B2	28.3102	27.6526	0.0327382	0.657582
	PFKM	27.0946	26.4358	0.0497988	0.65889
	UGDH	29.7414	29.0819	0.00906699	0.659536
	EXOC6B	24.3507	23.691	0.0290238	0.659704
	FIG4	26.1479	25.486	0.0126055	0.661897
	ITGA5	27.8987	27.2352	0.0105668	0.663481
	IGF2R	27.7957	27.1304	0.025241	0.665256
	ETFB	28.4534	27.7855	0.0291812	0.667886
	CPNE3	27.867	27.1979	0.0107158	0.669136
	VANGL1	21.145	20.4754	0.0465318	0.669669
	VPS39	24.8068	24.1371	0.000965467	0.669684
	FYCO1	25.6291	24.959	0.0113666	0.670108
	CLPP	23.9803	23.3088	0.0253464	0.67147
	ATP5PO	28.5407	27.8676	0.0154289	0.673087
	RAI14	26.9066	26.2311	0.017522	0.67554
	GPR89A	23.5273	22.8503	0.0495464	0.676952
	ACSL1	25.6729	24.9951	0.00327589	0.677734
	NDUFC2	20.8547	20.1763	0.0183012	0.678345
	ERLEC1	24.6494	23.9686	0.0288583	0.680764
	BCKDHA	22.1263	21.4412	0.0470517	0.685016
	GYS1	24.5188	23.833	0.00821508	0.685844
	VDAC1	29.8064	29.1186	0.0103406	0.687878
	EXOC3	23.7938	23.1005	0.0191689	0.693325
	EPS8	25.792	25.0965	0.0288333	0.695549
	PPCS	23.5373	22.8394	0.0490447	0.697905
	SLC12A2	24.4234	23.7248	0.0494976	0.698564
	TOMM70	26.4596	25.7595	0.0076903	0.70011
	DENND10P1	23.7845	23.0829	0.0235945	0.701585
	SIGMAR1	24.053	23.3501	0.0264917	0.702913
	MAP2K2	24.9917	24.2874	0.0190845	0.704286
	RAB9A	24.2463	23.5403	0.000280498	0.705936
	MTR	26.0136	25.3044	0.0482275	0.709238
	MYOF	31.6264	30.9152	0.0121223	0.711177
	SDHB	26.4164	25.7033	0.0438756	0.713125
	MYO1E	26.6595	25.9448	0.00140335	0.714706
	AGL	25.8363	25.119	0.0326959	0.717309
	TIGAR	25.8372	25.1194	0.000408185	0.717793
	CAV1	29.5179	28.8	0.030262	0.717917
	ASPH	28.9525	28.2328	0.0013119	0.719687
	ASS1	26.6661	25.9448	0.0256448	0.721305
	CAPN2	29.6567	28.9302	0.00152904	0.726508
	PITRM1	26.7257	25.9912	0.00128471	0.734573
	GALT	21.1017	20.367	0.0298132	0.73469
	STXBP3	25.5955	24.8572	0.0020783	0.738286
	G6PD	29.8217	29.0826	0.00473916	0.739115
	NCEH1	26.5477	25.8081	0.000344888	0.739608
	COMMD5	22.8922	22.1508	0.00605189	0.741358
	ARL8A	24.5428	23.7991	0.0288899	0.743694
	FAM20B	22.1839	21.4375	0.000740697	0.74646
	CAPN5	25.3726	24.6261	0.00310305	0.746576
	AGK	24.6645	23.9171	0.019987	0.747405
	FLOT2	26.5554	25.8065	0.0100947	0.748903
	SUCLG2	26.703	25.9539	0.0171464	0.749055
	YIPF3	23.4311	22.6817	0.0325405	0.749451
	RPAP1	20.3699	19.6195	5.18e-05	0.750327
	RMDN3	23.9815	23.2293	0.0305463	0.752177
	DLST	28.5936	27.8383	0.00807631	0.755277
	CNOT3	25.617	24.8556	0.0258542	0.761351
	ATP6V1C1	26.253	25.4907	0.0469715	0.76229
	SFXN3	27.3786	26.6141	0.0123406	0.764518
	LCMT1	25.278	24.5133	0.0179719	0.76468
	SCP2	28.4346	27.6693	0.0148917	0.76527
	NNT	27.9316	27.1634	0.00866024	0.768173
	ETFA	28.1232	27.3531	0.0392919	0.770039
	IKBKG	24.6535	23.8814	0.0463669	0.77212
	MANBA	23.9843	23.2119	0.0222856	0.772372
	SUMF1	23.0896	22.3163	0.0254843	0.773355
	AKR7A2	27.0555	26.2811	0.0290045	0.774443
	CD59	28.4431	27.6685	0.00638011	0.774611
	ACAD9	25.9311	25.1561	0.0187751	0.774978
	LYPLA2	23.6388	22.8622	0.0327357	0.776679
	PEX3	22.3995	21.6228	0.00465535	0.776747
	MTCH2	27.0241	26.2461	0.00206459	0.778011
	SDHA	26.8303	26.0499	0.0127166	0.780385
	NIBAN1	26.8015	26.0174	0.00470496	0.784022
	POGLUT3	24.636	23.851	0.0150934	0.784976
	RNF170	21.6213	20.8261	0.0113219	0.79521
	GAMT	23.7383	22.9425	0.0137919	0.795804
	PLPP3	27.4525	26.6558	0.0490004	0.796771
	STAT6	26.1426	25.3451	0.00580086	0.797544
	GSR	26.9648	26.1671	0.000877905	0.797745
	UACA	25.5941	24.7941	0.0141378	0.800021
	DOCK11	23.966	23.1649	0.0310797	0.801042
	EFL1	25.2443	24.4422	0.00241304	0.802075
	ASB6	22.788	21.9846	0.0157564	0.803328
	TMEM131	20.6355	19.8287	0.00666656	0.806806
	ACAA1	26.03	25.223	0.0266023	0.806976
	SLC25A20	23.9176	23.1095	0.00169013	0.808172
	UQCC1	21.7649	20.9567	0.033619	0.80818
	SPTLC1	26.1774	25.369	0.00331031	0.80833
	ATP2C1	25.1995	24.3911	0.0242377	0.808382
	ACAA2	27.5422	26.7325	0.00174165	0.809756
	CRYZ	26.7472	25.9365	0.0223268	0.810629
	MVP	31.1473	30.3349	0.00789942	0.812432
	HSPB7	24.7312	23.9173	0.0401881	0.81387
	SNX9	26.5675	25.7504	0.00925002	0.817095
	SCRN1	26.8094	25.9921	0.0444784	0.817282
	ACAD10	18.9039	18.0841	0.00263635	0.819747
	WARS2	20.3251	19.5043	0.0315538	0.820822
	CYB5R3	29.4734	28.6512	0.0189804	0.822219
	AARS2	23.1502	22.3275	0.0220323	0.822745
	SUCLG1	26.7658	25.9402	0.0220239	0.825624
	HEBP2	25.6314	24.8044	0.00252395	0.82701
	AMDHD2	25.2901	24.459	0.0485264	0.831079
	MAPRE3	21.6405	20.8079	0.0303279	0.832628
	CTSL	26.184	25.3507	0.021352	0.833334
	SLC25A3	29.3336	28.4973	0.0263874	0.836269
	PTPRK	22.5564	21.7168	0.0427345	0.8396
	FBLN5	22.5807	21.7409	0.00696618	0.839775
	CAVIN3	28.764	27.9231	0.00181046	0.840974
	QDPR	26.0148	25.1736	0.0176555	0.841223
	RAB23	25.4831	24.6413	0.00728351	0.841769
	ADAM9	25.1964	24.3538	0.0160253	0.842622
	JAM3	24.2532	23.4098	0.00403141	0.843379
	ACOT9	27.0187	26.1747	0.00163344	0.843991
	APMAP	28.9116	28.0631	0.00166343	0.848421
	ATP2B1	26.4915	25.6415	0.000798268	0.850014
	PPP1R12C	24.246	23.3958	0.00820644	0.85022
	PXDN	26.022	25.1685	0.014213	0.853504
	NAGLU	25.4511	24.5889	0.0379435	0.862253
	NEXN	26.0562	25.192	0.0411357	0.864225
	GRHPR	26.7726	25.9066	0.016647	0.866073
	DNASE2	26.438	25.5708	0.0306593	0.867211
	SLC25A13	23.802	22.9328	0.0338884	0.869205
	STIM1	24.4293	23.558	0.00197229	0.871315
	ADAMTSL1	23.5453	22.6733	0.0337311	0.871975
	INPP1	23.0476	22.1732	0.0175431	0.874385
	OS9	21.5694	20.6946	0.0307061	0.874797
	DECR1	27.8829	27.008	0.00135176	0.874823
	NKIRAS1	20.3027	19.4272	0.0108047	0.875511
	BLVRA	27.8963	27.019	0.0146227	0.877297
	HK2	24.4764	23.5981	0.0233223	0.878259
	GSTO1	30.346	29.4669	0.0492424	0.879056
	CYBRD1	26.3246	25.4409	0.042567	0.883662
	IVD	25.3133	24.426	0.0029298	0.887316
	FCHSD1	21.5795	20.6914	0.00703983	0.888064
	MTCH1	25.3932	24.5014	0.00388192	0.891782
	UCHL3	26.5529	25.6608	0.00548262	0.892083
	MROH1	24.4949	23.6021	0.0290574	0.892804
	ATP6V1A	28.6612	27.7609	0.0455441	0.900315
	SLC25A1	27.2714	26.3705	0.0196509	0.900881
	ENDOG	23.7731	22.8713	0.010125	0.901806
	PLSCR4	23.2681	22.3639	0.0325804	0.904162
	EHD2	29.6743	28.7672	0.020177	0.907053
	VPS41	23.4515	22.5392	0.032808	0.912276
	SPTBN1	30.5106	29.596	0.00116722	0.914653
	MAP2K3	25.2778	24.3578	0.00255419	0.919971
	LAMA4	24.2783	23.3568	0.021608	0.921469
	TCIRG1	27.1924	26.2703	0.00811953	0.922077
	RRAS	26.3979	25.4752	0.00191423	0.9227
	PSMB8	24.8968	23.971	0.0331084	0.925732
	FLOT1	27.4606	26.5341	0.0358329	0.926442
	BAG2	27.967	27.0395	0.00454142	0.927499
	IARS2	27.5461	26.618	0.000793008	0.928108
	MRPS2	23.8661	22.9376	0.0245845	0.92849
	FBLN1	27.1263	26.1964	0.0329834	0.929919
	COLEC12	24.455	23.5219	0.00241594	0.933087
	TPP1	28.0471	27.1127	0.0149139	0.934389
	TSPAN3	22.8404	21.905	0.00346807	0.93533
	HK1	29.7866	28.8504	0.00464682	0.936295
	TIMM22	23.2037	22.264	0.0125058	0.939705
	ACSF3	23.2067	22.2666	0.0399734	0.940108
	ENDOD1	25.1641	24.2201	0.0364484	0.94394
	HACL1	22.0446	21.099	0.0412302	0.945546
	LAMC1	27.1668	26.2199	0.0208122	0.946872
	FAH	26.1911	25.2425	0.0225015	0.948617
	CAPNS1	28.8096	27.8587	0.00220107	0.95095
	NDUFB8	24.785	23.8267	0.0202329	0.958272
	NPC2	26.367	25.408	0.0272713	0.959074
	N6AMT1	20.6511	19.6846	0.0452098	0.966542
	CARD19	21.4548	20.4869	0.0101879	0.967964
	HADHB	29.9	28.9315	0.00534466	0.968544
	ADA	24.2532	23.2832	0.0040058	0.970048
	EMILIN2	22.2184	21.2427	0.019462	0.975719
	EGFR	26.249	25.2729	0.0113516	0.976038
	MPC2	23.0133	22.0372	0.0275157	0.976124
	TAPBP	25.6865	24.7102	0.00036237	0.976268
	RIPOR1	23.3072	22.3306	0.0268673	0.976639
	FDXR	27.439	26.4579	0.00683207	0.981141
	TMEM30A	24.8264	23.8442	0.011302	0.982178
	VPS11	24.8962	23.9116	0.00883354	0.984628
	IDH3B	24.2639	23.2785	0.0136977	0.985341
	OXA1L	21.4416	20.4548	0.0251529	0.986782
	TAOK3	22.4481	21.4565	0.0263925	0.99155
	CDIPT	26.2105	25.2187	0.0385939	0.991806
	LACTB2	24.1565	23.1643	0.0174236	0.992108
	MYO6	26.7581	25.7642	0.000688829	0.993866
	ADPGK	24.5542	23.56	0.0216343	0.994141
	FAP	29.7214	28.7259	0.0221336	0.995526
	STXBP5	25.0273	24.0317	0.0184061	0.995621
	EEA1	28.9334	27.9372	0.00289857	0.996211
	ACOT13	25.1079	24.1077	0.0151315	1.0002
	TOM1L2	24.2169	23.2145	0.000886285	1.00238
	ZFYVE26	25.2924	24.2877	0.0377221	1.00476
	BDH2	26.6426	25.6328	0.0105162	1.00977
	LAMTOR2	25.8609	24.8509	0.015896	1.01004
	GNS	29.0044	27.9936	0.0390737	1.01076
	WFS1	25.8794	24.8684	0.0234026	1.01105
	GSN	30.5195	29.5067	0.00338149	1.01286
	TMED5	26.3761	25.3624	0.00141322	1.01366
	CCDC93	24.3717	23.3577	0.0170795	1.01403
	IKBKB	22.4894	21.4709	0.0410965	1.01853
	HDDC2	23.1312	22.1115	0.0253962	1.0197
	DIAPH2	22.7716	21.7504	0.0131653	1.02127
	HEXA	27.93	26.9077	0.00743844	1.02227
	ABCC1	25.8815	24.8573	0.012418	1.02423
	SNX21	22.7048	21.6778	0.0136191	1.02698
	HIBCH	25.0873	24.058	0.0237004	1.0293
	ECM1	25.9469	24.9163	0.0114906	1.03063
	CD47	26.7515	25.7205	0.00834375	1.03102
	NQO1	28.6149	27.582	0.00564002	1.03288
	GALM	24.5059	23.4727	0.0226648	1.03318
	LYRM4	20.9263	19.8904	0.0200105	1.03595
	SUN1	23.6858	22.6496	0.0048103	1.03624
	GSTM2	25.7945	24.7537	0.00167399	1.04074
	DPYD	24.3097	23.2682	0.00394432	1.04146
	IDH3A	26.6317	25.5896	0.0010755	1.0421
	ERLIN2	26.7618	25.7186	0.0344439	1.04322
	GALNT1	23.7523	22.7065	0.0136557	1.04574
	TXNRD1	27.4745	26.424	0.0388908	1.05046
	ATP6V0D1	27.3324	26.2819	0.020472	1.05051
	DUSP3	25.9748	24.9226	0.0197348	1.05219
	ANTXR2	22.6537	21.5999	0.0218334	1.05383
	DGKA	25.0198	23.9626	0.0147967	1.0572
	HMGA2	22.2392	21.1792	0.0354742	1.05998
	RRM2B	23.21	22.1463	0.00877319	1.06361
	OGDH	27.4914	26.4218	0.00999404	1.06951
	KYAT3	26.0713	25.0015	0.00571955	1.06974
	HEBP1	26.7308	25.6596	0.0392944	1.0712
	ACADVL	29.1189	28.0475	0.00416966	1.07137
	CARS2	26.3096	25.234	0.0175735	1.07564
	ADAM10	26.2895	25.2111	0.0236712	1.07833
	GBA	28.0616	26.981	0.0246198	1.08061
	S100A10	28.3865	27.3026	0.0351997	1.08385
	ATP8B2	20.7537	19.6639	0.0458465	1.08974
	TPBG	26.0728	24.9825	0.00815637	1.09033
	GBE1	28.3718	27.2747	0.00432156	1.09707
	ZDHHC20	21.747	20.6452	0.000409514	1.10176
	FAM3C	26.8245	25.7207	0.0183997	1.10376
	GRN	27.9517	26.8474	0.0374316	1.10429
	MAN1A1	23.3635	22.2547	0.00615791	1.10882
	NPTN	25.7734	24.6605	0.0376552	1.11293
	PLBD2	27.9713	26.8549	0.00772703	1.11643
	TRPM4	24.3434	23.2259	0.0373563	1.11752
	KCTD13	21.1164	19.9951	0.0493918	1.12132
	GFM2	21.7491	20.6276	0.000269597	1.12151
	SELENBP1	26.3323	25.2029	0.0108781	1.12944
	GLTP	24.7544	23.6246	0.00951395	1.12977
	IDUA	24.0318	22.8986	0.0308714	1.13317
	DDR2	25.3922	24.2548	0.0419507	1.13732
	CRYAB	27.2306	26.0893	0.00512645	1.1413
	ACYP1	23.7706	22.6236	0.0295543	1.14704
	PLEKHO2	25.4583	24.3105	0.00658433	1.14775
	RIDA	25.7338	24.584	0.00283487	1.14975
	MAPK3	27.2579	26.1068	0.00158871	1.15111
	ADD3	26.914	25.7627	0.0103989	1.15132
	ANO10	25.4745	24.3204	0.0181963	1.15409
	MAN2B1	26.0959	24.9413	0.00660159	1.15452
	ATP6AP1	23.7388	22.5833	0.000673777	1.15546
	MGST1	28.1153	26.9594	0.00784162	1.15596
	CTSD	30.1772	29.015	0.0146875	1.16218
	ARSB	25.2218	24.0593	0.0133754	1.16246
	PDP1	23.7738	22.6084	0.0437776	1.16532
	SCARB2	28.7128	27.5463	0.000237262	1.16658
	PSAP	30.9907	29.8228	0.0031032	1.16793
	ODF2L	22.3874	21.215	0.00860671	1.17239
	CRAT	26.1401	24.9671	0.00198958	1.173
	STAT1	30.2253	29.0484	0.0129254	1.17685
	ITPRIPL2	24.6403	23.4599	0.0157263	1.18044
	RND3	24.3511	23.1706	0.0491711	1.18047
	PROCR	26.4311	25.2495	0.00134589	1.18161
	CAPG	29.3402	28.1543	0.0195446	1.18593
	TPRG1L	22.3745	21.1843	0.0401136	1.19022
	POR	28.0496	26.8564	0.0019125	1.19321
	GLB1	28.4449	27.2515	0.0343559	1.19337
	SPTBN2	23.4792	22.2839	0.020999	1.19528
	DHRS7B	23.7887	22.5899	0.0115151	1.19875
	GHITM	22.987	21.7836	0.00226656	1.20345
	TMEM9B	19.5352	18.3241	0.0284386	1.21109
	HADHA	29.7725	28.5583	0.0334693	1.2142
	EHD1	27.5052	26.2907	0.000340683	1.21442
	ECI2	24.7859	23.5708	0.0110995	1.21513
	AHNAK2	30.9044	29.6837	0.0483255	1.22063
	FBLN2	26.9026	25.6755	0.00155333	1.22707
	SCPEP1	24.6144	23.3844	0.0017129	1.22997
	DHRS7	26.3475	25.1166	0.00509965	1.23086
	PTPRA	21.752	20.5165	0.0281678	1.23552
	ISCU	23.6397	22.4007	0.0148232	1.23894
	POFUT2	26.1389	24.8947	0.000921879	1.24426
	NIPSNAP1	24.1691	22.9171	0.0331826	1.25194
	OPTN	26.6239	25.3703	0.0242045	1.25356
	CAMK1	23.6298	22.3728	0.0179892	1.25696
	PHKA2	23.0862	21.8229	0.0107931	1.26322
	STARD9	17.4728	16.2095	0.0412804	1.26335
	ACSS2	22.9714	21.7075	0.0363398	1.26389
	NDUFB11	23.0129	21.7472	0.0217151	1.26569
	LMAN2L	23.9127	22.6468	0.0124113	1.26593
	SYNE3	24.8442	23.5761	0.0114998	1.26809
	OSBPL1A	22.2121	20.9411	0.0214464	1.27097
	PRXL2C	22.5936	21.3135	0.0464518	1.28011
	TIMP2	22.6452	21.3602	0.0253798	1.28501
	CLCN7	25.2598	23.9676	0.0366443	1.29225
	TXNRD2	23.607	22.3145	0.0445491	1.29246
	HSDL2	26.3418	25.0441	0.0234469	1.29771
	PRCP	26.5095	25.2058	0.013104	1.30375
	CPQ	26.2827	24.9784	0.00359938	1.3043
	HEG1	22.374	21.0607	0.0359975	1.31332
	EML2	24.6358	23.3186	0.00594674	1.31712
	SSH3	22.6175	21.2989	0.00187231	1.31865
	SAMHD1	25.7145	24.3876	0.0371046	1.32691
	KIF13A	22.9788	21.6503	0.0214964	1.32856
	SNX8	24.7108	23.3776	0.00386278	1.3332
	CYSTM1	21.6944	20.3569	0.00450626	1.33749
	REEP3	21.1894	19.8509	0.0149464	1.33853
	RETSAT	25.1886	23.85	0.00511352	1.33863
	FBN1	29.0597	27.7162	0.0348972	1.34348
	IGF2BP3	26.4967	25.1459	0.0108014	1.35076
	MCCC1	22.7023	21.3514	0.00808529	1.3509
	CRABP2	29.0374	27.6865	0.000184051	1.3509
	ABHD11	23.3501	21.998	0.0451377	1.35205
	NPC1	26.8246	25.4714	0.0066523	1.35315
	HSPA12A	24.6611	23.2846	0.0188589	1.37652
	HLA-E	20.276	18.8964	0.000834383	1.37962
	NT5E	29.7573	28.3758	0.00128168	1.38146
	ERGIC1	27.1106	25.7283	0.00171823	1.38232
	CXCL12	23.3968	22.0082	0.0143965	1.38857
	GPD2	27.7707	26.3785	0.0135698	1.39223
	PLD2	19.7727	18.3791	0.0321983	1.39362
	HNMT	21.2959	19.9004	0.0245289	1.39555
	RRAS2	25.6606	24.2644	0.00551775	1.39619
	ECHS1	27.3822	25.9788	0.0260961	1.40335
	FUCA2	23.9315	22.5259	0.0105822	1.4056
	CLTB	26.6976	25.2873	0.0134808	1.41036
	AK3	27.1935	25.783	0.000766957	1.41049
	ITPR3	26.6728	25.2526	0.00420538	1.42019
	ACAT1	28.7225	27.2993	0.00904974	1.42311
	SCO2	22.3137	20.8882	0.0160254	1.42555
	CES2	22.7879	21.355	0.0284875	1.43296
	PLCD1	25.9403	24.4853	0.0120077	1.45494
	SCARA3	22.6779	21.2229	0.0161923	1.455
	HINT3	21.5498	20.0843	0.0296173	1.46545
	GAA	26.8464	25.3807	0.00808124	1.46573
	PREPL	25.0207	23.5392	0.00768106	1.48152
	ALDH2	27.2216	25.7359	0.000600793	1.48569
	IRAK4	21.0634	19.5755	0.0198117	1.48798
	OSBPL3	25.1569	23.6649	0.00447887	1.49199
	TRIOBP	27.0844	25.5911	0.00269002	1.49326
	EPHX1	28.7801	27.2611	0.011458	1.51893
	C1R	21.8549	20.3295	0.028811	1.52546
	STK4	23.9137	22.3865	0.023609	1.52724
	GLRX	26.7144	25.1858	0.0454695	1.5286
	CYB5R1	26.439	24.9034	0.00150711	1.53564
	APOL2	26.0205	24.4762	0.0162304	1.54426
	RASSF2	22.6422	21.0941	0.0273922	1.54809
	SLC25A22	25.4929	23.9392	0.00981865	1.55375
	PIR	21.3502	19.7911	0.00257225	1.55913
	CACNA2D1	26.2658	24.7047	0.00172609	1.56104
	SPR	25.427	23.8619	0.00369605	1.56512
	LRRC32	25.1662	23.5955	0.0054575	1.57077
	MAOA	23.2536	21.6681	0.0296493	1.58547
	EPS8L2	26.2577	24.6582	0.00775682	1.59943
	MCU	24.2314	22.6287	0.000357559	1.60274
	IGFBP4	23.643	22.0391	0.0135975	1.6039
	GLA	22.8176	21.2036	0.0124722	1.61401
	ACO1	28.3426	26.7269	0.0240393	1.6157
	PLPP1	24.9768	23.3502	0.0439373	1.62666
	IFIT3	23.6649	22.0336	0.00609984	1.63126
	SLC17A5	25.0174	23.385	0.0212899	1.63242
	GAS6	26.1105	24.4648	0.0115041	1.64575
	VAT1	31.6897	30.0431	0.0358156	1.64668
	S100A4	29.7492	28.0969	0.0282475	1.65231
	SNX33	21.3375	19.6757	0.00369383	1.66186
	RBPMS	23.5428	21.8752	0.0105368	1.66758
	ATP2B4	28.2797	26.6056	0.00114262	1.67419
	LAP3	28.6566	26.9704	0.001344	1.68616
	HPS6	20.2496	18.5619	0.020896	1.68763
	ALDH3B1	21.4405	19.7516	0.0470221	1.68891
	ZFYVE21	23.4035	21.7135	0.0194466	1.69002
	APOB	26.5016	24.8078	0.0439232	1.69383
	COX7A1	22.0008	20.3066	0.0291715	1.69417
	CAMK2D	27.1956	25.4782	0.0119545	1.71742
	CCND1	24.7412	23.0146	0.0210906	1.72659
	FUCA1	22.9147	21.1779	0.00861034	1.7368
	LYPLAL1	22.9876	21.2435	0.00178809	1.74403
	SGSH	27.1497	25.4041	0.00555366	1.74561
	MICU1	20.0009	18.2517	0.0194725	1.74919
	CST3	21.5638	19.8126	0.00458771	1.75119
	DCBLD2	23.2028	21.4504	0.00212592	1.75245
	CDK4	24.3602	22.5946	0.0142966	1.76554
	HIBADH	26.971	25.1982	0.0375201	1.77274
	HSPB6	28.1977	26.4194	0.000562011	1.77833
	CEMIP	27.0277	25.2359	0.0124104	1.79179
	RECK	27.8973	26.0894	4.57e-05	1.80789
	ATP6V0A1	26.9407	25.1315	0.0117877	1.80915
	ATL1	23.2541	21.4359	0.0218379	1.8182
	MFAP5	18.4468	16.6252	0.0258061	1.82167
	PCYOX1	28.8032	26.9758	0.00951246	1.82744
	PLA2G15	24.3602	22.532	0.0142304	1.8282
	ACE	22.646	20.7992	0.00510277	1.84684
	TAPBPL	20.2153	18.3613	0.0306892	1.85403
	ITGBL1	23.0578	21.2005	0.00607728	1.85727
	CTSB	31.4522	29.5947	0.0034504	1.8575
	DNAJC5	22.1572	20.2993	0.0140699	1.8579
	ASAH1	28.3507	26.4643	0.0033469	1.88643
	TMLHE	21.5493	19.6548	0.0305992	1.89447
	MME	29.4688	27.5714	0.0222503	1.89741
	HTRA1	27.9193	25.9988	0.00400701	1.92056
	ITPR2	23.8082	21.8876	0.0185911	1.92062
	TIMP1	26.4413	24.5162	0.0144173	1.92508
	AOX1	22.4726	20.5386	0.00414644	1.93401
	MGLL	25.7459	23.8092	0.00653394	1.93669
	KIF1C	22.2415	20.3017	0.00783389	1.93979
	HBA1	29.3663	27.4252	0.0251035	1.94107
	PYGL	27.6087	25.6412	0.00470562	1.96749
	ITGB3	25.8452	23.8756	0.00441995	1.96963
	ADIRF	24.6263	22.655	0.00305189	1.97129
	ABCA8	21.4467	19.4713	0.0374661	1.97542
	TSPO	24.2448	22.2685	0.0490982	1.97624
	HEXB	29.4678	27.4899	0.00498313	1.97791
	ERGIC2	19.2565	17.2648	0.0167485	1.99168
	SRPX	23.8854	21.8711	0.0105105	2.01427
	APOOL	22.2567	20.2229	0.00775206	2.03376
	GK	26.3458	24.3073	0.021787	2.03856
	ANGPTL2	24.6977	22.6451	0.00512742	2.05264
	HBD	30.2981	28.2215	0.0244635	2.07667
	GM2A	24.9197	22.8407	0.0268479	2.07897
	GLUD1	29.5838	27.4936	0.00580917	2.09015
	SMPDL3A	20.2649	18.166	0.0122736	2.09896
	LXN	23.0665	20.9562	0.0154876	2.11031
	DCN	26.3288	24.1988	0.00437968	2.12998
	FGFR1	21.0063	18.8742	0.0231279	2.13214
	GMPR	22.0449	19.8956	0.00071455	2.14933
	BPGM	22.129	19.9434	0.00264591	2.18564
	APLP2	23.934	21.7473	0.0434762	2.18675
	F2	26.1249	23.9257	0.00906941	2.19917
	TGFBR3	22.0706	19.8673	0.00685689	2.20321
	ATP13A3	22.365	20.1576	0.0266518	2.20737
	HSD3B7	24.2424	22.0284	0.0141464	2.21402
	CAVIN2	21.022	18.7976	0.00812214	2.22441
	RABGAP1L	20.107	17.8808	0.0010457	2.22622
	P2RX4	24.0916	21.8459	0.0163266	2.24572
	ETFDH	25.354	23.0962	0.000536683	2.2578
	SVEP1	21.7987	19.5345	0.0358506	2.2642
	RDH10	25.4784	23.212	0.00808973	2.26639
	STEAP4	26.1566	23.8704	0.0240919	2.28616
	AKR1D1	28.1363	25.8362	0.00575544	2.30007
	QPRT	26.6192	24.3135	0.0115841	2.30562
	PLG	23.5994	21.2813	0.0423711	2.3181
	TNXB	27.0176	24.6963	0.0136469	2.32132
	F2R	18.6262	16.2619	0.00450978	2.36425
	ATP9A	19.3313	16.9296	0.0452773	2.4017
	PPL	27.4734	25.0524	0.00168468	2.42104
	METTL7A	25.6353	23.1678	0.00163246	2.46744
	STXBP2	20.1901	17.7224	0.0192898	2.46773
	CROT	21.9118	19.4318	0.0109024	2.47997
	SERPINE2	28.0286	25.533	0.0121348	2.49558
	PLA2G4A	23.5802	21.0741	0.0367246	2.50613
	SVIL	23.7023	21.1351	0.000574706	2.5672
	SLC25A4	24.1499	21.571	0.00641919	2.57895
	WLS	24.1004	21.4854	0.00437754	2.61501
	VTN	23.5814	20.9648	0.0192485	2.61664
	THSD4	22.5852	19.9649	0.000608798	2.62033
	SOD2	29.4698	26.8253	0.00819453	2.64453
	CLIC2	23.5991	20.9429	0.00321952	2.65615
	TNFAIP2	23.0703	20.3866	0.0211635	2.68364
	AK4	24.1669	21.4308	0.00203946	2.73616
	SQOR	29.2511	26.4559	0.0035837	2.79515
	GSTM3	27.634	24.7619	0.00053115	2.87207
	MFGE8	27.3672	24.4943	0.0035772	2.87286
	RNASET2	16.8585	13.9829	0.042845	2.8756
	FABP3	25.6592	22.6859	0.0174027	2.97333
	AKR1C3	25.7298	22.6965	0.00255272	3.03332
	CLU	24.5896	21.4896	0.000117148	3.10006
	NEFL	22.6286	19.5046	0.0201995	3.12401
	ICAM1	25.0213	21.8622	0.0035848	3.15901
	PRUNE2	19.7536	16.3894	0.000458235	3.36421
	DPP4	30.6192	27.2077	0.00474315	3.41149
	SMARCA2	24.4489	21.0241	0.011821	3.42487
	CES1	26.6406	23.1734	0.00117625	3.4672
	CD9	25.213	21.7219	0.000170861	3.49118
	RIPK3	23.3491	19.807	0.00839821	3.54209
	LPAR1	19.5849	16.0286	0.000290269	3.55628
	CKB	27.871	24.2686	0.00274575	3.60235
	AKR1C1	23.6861	20.0359	8.05e-05	3.65021
	F10	23.1842	19.4666	0.00338315	3.71764
	AKR1C2	26.8115	23.0517	0.00355331	3.75985
	IL13RA2	22.9969	19.1396	0.0340565	3.85728
	SPON2	22.3077	18.3273	0.00131897	3.98041
	CDKN2A	23.7852	19.7407	0.00577178	4.04444
	APOD	25.152	20.9693	0.000916149	4.18276
	FGD4	21.1039	16.803	0.00994899	4.30087
	RTN1	20.6534	16.3435	0.0284193	4.30989
	ASPA	24.4645	20.0907	0.00609769	4.37383
	TMEM35A	23.5621	18.9665	0.000702884	4.5956
	CES1P1	24.3717	19.6888	0.000888548	4.68294
	ADAMTSL4	21.1253	16.1293	0.0160446	4.99603
	PTGIS	28.2315	22.434	0.000322003	5.79758
