# Supplementary material for: Dysregulation of extracellular matrix and Lysyl Oxidase in Ehlers-Danlos syndrome type IV skin fibroblasts
Source: Orphanet J Rare Dis. 2024 Jan 5;19:9. doi: 10.1186/s13023-023-03007-7 (PMC10768281; doi:10.1186/s13023-023-03007-7)
Supplement: Supplementary file 2 — Supplemental Table B [file 13023_2023_3007_MOESM2_ESM.xlsx]

## Sheet: ECM Sig
Supplemental Table B
	Protein Symbol	Protein ECM Family Score	Mean WT Fibrobasts	Mean vEDS Fibroblasts	Student's T-test p-value WTF_VEDSF	Student's T-test Difference WTF_VEDSF
	COL8A1	0.999998	21.8813	25.4779	0.00725154	-3.59667
	LOXL2	1	21.3768	24.3698	0.00770873	-2.99303
	COL12A1	1	28.8324	31.74	0.00319229	-2.90756
	COL2A1	0.999926	22.7543	25.5778	0.00553997	-2.82353
	POSTN	0.999999	24.6622	27.4616	0.000497846	-2.79939
	COL5A2	0.999999	23.6983	26.4278	0.00971629	-2.72957
	BGN	0.999972	21.8821	24.4538	0.0201783	-2.57164
	FLRT2	0.994902	17.5268	19.6227	0.0178995	-2.09594
	COL3A1	0.999999	27.3662	29.3848	4.30477e-05	-2.01863
	COL5A1	0.999998	23.872	25.8642	0.00349496	-1.9922
	COL1A1	1	30.6518	32.5883	0.00886803	-1.93653
	COL1A2	0.999998	29.4026	31.2969	0.0132888	-1.89422
	CCN2	0.99997	24.4745	26.3113	0.00323558	-1.83679
	WNT5A	0.999725	19.9348	21.629	0.0158623	-1.69418
	CCN1	0.99995	21.3495	22.9729	0.046444	-1.62345
	COL15A1	0.99996	23.4003	24.6674	0.0164001	-1.26715
	HSPG2	1	29.1578	30.4138	0.00876151	-1.25598
	COL4A1	0.999728	20.3373	21.5036	0.024587	-1.16625
	THBS1	1	29.9087	31.0712	0.0271289	-1.16252
	FN1	1	33.2619	34.4036	0.00338905	-1.14168
	COL6A3	1	31.5888	32.5656	0.00939465	-0.976838
	COL16A1	0.999993	23.7666	24.674	0.0156236	-0.907381
	SPARC	0.999992	26.9488	27.7496	0.0443837	-0.800817
	COL6A1	1	30.0319	30.8079	0.0145907	-0.775972
	LAMB1	0.999998	25.379	26.1395	0.00522463	-0.760515
	COL6A2	0.999999	29.9677	30.6958	0.00357983	-0.728168
	TNC	0.999999	29.3636	30.0125	0.0204952	-0.648834
	CALR	1	30.7239	31.0446	0.0366387	-0.320685
	GLG1	0.999992	27.7064	27.6389	0.0103157	0.0674448
	PKM	1	33.5179	33.3502	0.0015389	0.167744
	COL18A1	0.999824	22.7558	22.4167	0.0444308	0.339126
	LAMB2	0.999998	26.5969	26.2209	0.0133737	0.375951
	CD248	0.999993	27.081	26.623	0.0310019	0.457978
	ITGB1	1	30.1052	29.6046	0.0134421	0.500649
	VCAN	0.998949	25.2408	24.704	0.010588	0.536834
	GPC1	0.99999	26.7183	26.1349	0.0124501	0.583412
	SOD1	0.99997	28.9665	28.3449	0.0115388	0.621582
	FBLN5	0.999708	22.5807	21.7409	0.00696618	0.839775
	PXDN	0.999995	26.022	25.1685	0.014213	0.853504
	ADAMTSL1	0.999993	23.5453	22.6733	0.0337311	0.871975
	LAMA4	0.999995	24.2783	23.3568	0.021608	0.921469
	FBLN1	0.999996	27.1263	26.1964	0.0329834	0.929919
	COLEC12	0.99937	24.455	23.5219	0.00241594	0.933087
	LAMC1	0.999999	27.1668	26.2199	0.0208122	0.946872
	EMILIN2	0.999854	22.2184	21.2427	0.019462	0.975719
	ECM1	0.999977	25.9469	24.9163	0.0114906	1.03063
	FBLN2	0.999999	26.9026	25.6755	0.00155333	1.22707
	TIMP2	0.99998	22.6452	21.3602	0.0253798	1.28501
	FBN1	1	29.0597	27.7162	0.0348972	1.34348
	SCARA3	0.999826	22.6779	21.2229	0.0161923	1.455
	CST3	0.999704	21.5638	19.8126	0.00458771	1.75119
	MFAP5	0.993418	18.4468	16.6252	0.0258061	1.82167
	HTRA1	0.999985	27.9193	25.9988	0.00400701	1.92056
	TIMP1	0.99999	26.4413	24.5162	0.0144173	1.92508
	DCN	0.999959	26.3288	24.1988	0.00437968	2.12998
	TGFBR3	0.998962	22.0706	19.8673	0.00685689	2.20321
	TNXB	1	27.0176	24.6963	0.0136469	2.32132
	SERPINE2	0.999997	28.0286	25.533	0.0121348	2.49558
	VTN	0.999979	23.5814	20.9648	0.0192485	2.61664
	THSD4	0.999955	22.5852	19.9649	0.000608798	2.62033
	CLU	0.999998	24.5896	21.4896	0.000117148	3.10006
	SPON2	0.987261	22.3077	18.3273	0.00131897	3.98041
	ADAMTSL4	0.99758	21.1253	16.1293	0.0160446	4.99603
